# Supplementary material for: QTL controlling grain filling under terminal drought stress in a set of wild barley introgression lines
Source: PLoS One. 2017 Oct 20;12(10):e0185983. doi: 10.1371/journal.pone.0185983 (PMC5650137; doi:10.1371/journal.pone.0185983)
Supplement: S2 Table — (XLSX) [file pone.0185983.s002.xlsx]

## Sheet: Sheet1
S2 Table: Phenotype raw data; Abbreviations: YLD: yield, BIO: biomass, TGW: thousand grain weight, HEI: plant height, GEA: grains per ear, GWE: grain weight per ear, HEA: days to heading
Genotype	Treatment	Block	Growth_room	Row	Column	YLD	BIO	TGW	HEI	GEA	GWE	HEA
Scarlett	Irrigated	1	5	o	1	9.129	16.2085	40.9273	88	24.7625	1.01433	57
S42IL-101	Irrigated	1	5	g	2	11.376	18.293	42.4478	82	24.3636	1.03418	57
S42IL-102	Irrigated	1	5	j	1	7.881	15.482	41.9202	80	20.8889	0.875667	57
S42IL-103	Irrigated	1	5	j	2	9.654	21.923	41.9739	92	25.5556	1.07267	58
S42IL-104	Irrigated	1	5	e	2	9.946	12.155	39.4683	95	28	1.10511	58
S42IL-105	Irrigated	1	5	z	1	9.043	12.013	33.1245	106	22.75	0.753583	58
S42IL-106	Irrigated	1	5	r	2	10.618	19.274	45.3761	100	26	1.17978	57
S42IL-107	Irrigated	1	5	h	2	6.701	11.342	44.6733	78	18.75	0.837625	38
S42IL-108	Irrigated	1	5	x	1	6.588	12.615	36.1978	78	20.2222	0.732	37
S42IL-109	Irrigated	1	5	m	1	6.133	12.705	30.5124	85	18.2727	0.557545	54
S42IL-110	Irrigated	1	5	k	2	9.576	18.313	44.5395	94	21.5	0.9576	50
S42IL-111	Irrigated	1	5	n	1	8.273	13.792	39.2085	93	23.4444	0.919222	57
S42IL-112	Irrigated	1	5	h	1	8.405	14.438	34.3061	92	24.5	0.8405	59
S42IL-113	Irrigated	1	5	c	2	9.702	15.496	35.5385	106	24.8182	0.882	57
S42IL-114	Irrigated	1	5	p	1	7.899	12.948	40.0964	102	24.625	0.987375	57
S42IL-115	Irrigated	1	5	y	1	8.214	11.332	38.2047	85	23.8889	0.912667	58
S42IL-116	Irrigated	1	5	u	1	9.899	11.578	40.2398	96	22.3636	0.899909	57
S42IL-117	Irrigated	1	5	e	1	7.627	13.558	32.594	94	26	0.847444	56
S42IL-118	Irrigated	1	5	u	2	11.108	16.286	51.1889	91	24.1111	1.23422	54
S42IL-119	Irrigated	1	5	k	1	8.068	14.114	37.1797	101	21.7	0.8068	57
S42IL-120	Irrigated	1	5	q	2	10.051	20.241	45.0717	90	22.3	1.0051	56
S42IL-121	Irrigated	1	5	b	2	5.426	11.485	34.7821	103	22.2857	0.775143	55
S42IL-122	Irrigated	1	5	I	2	6.492	13.426	37.7442	91	28.6667	1.082	58
S42IL-123	Irrigated	1	5	t	2	12.008	14.304	46.9062	101	23.2727	1.09164	54
S42IL-124	Irrigated	1	5	p	2	9.977	18.973	41.7448	85	23.9	0.9977	59
S42IL-125	Irrigated	1	5	x	2	11.35	12.569	50.8969	105	24.7778	1.26111	56
S42IL-126	Irrigated	1	5	t	1	9.227	11.432	43.9381	89	26.25	1.15338	56
S42IL-127	Irrigated	1	5	f	2	10.321	16.788	37.1259	100	23.1667	0.860083	57
S42IL-128	Irrigated	1	5	q	1	6.617	12.982	35.1968	95	23.5	0.827125	56
S42IL-129	Irrigated	1	5	v	1	8.724	11.21	34.3465	90	25.4	0.8724	57
S42IL-130	Irrigated	1	5	l	1	8.981	13.583	39.2183	106	22.9	0.8981	57
S42IL-131	Irrigated	1	5	y	2	10.339	14.436	47.21	95	24.3333	1.14878	58
S42IL-132	Irrigated	1	5	a	2	9.238	13.094	36.3701	97	23.0909	0.839818	56
S42IL-133	Irrigated	1	5	s	1	4.966	11.797	32.2468	95	22	0.709429	61
S42IL-134	Irrigated	1	5	w	1	7.899	11.234	37.2594	90	23.5556	0.877667	58
S42IL-135	Irrigated	1	5	a	1	3.252	12.962	27.7949	105	23.4	0.6504	57
S42IL-136	Irrigated	1	5	l	2	9.296	16.898	35.8919	82	23.5455	0.845091	57
S42IL-137	Irrigated	1	5	s	2	12.068	19.275	45.1985	95	24.2727	1.09709	54
S42IL-138	Irrigated	1	5	d	1	5.322	12.282	26.8788	91	22	0.591333	56
S42IL-139	Irrigated	1	5	v	2	8.37	15.089	41.4356	85	22.4444	0.93	58
S42IL-140	Irrigated	1	5	r	1	8.567	13.458	41.1875	117	23.1111	0.951889	56
S42IL-141	Irrigated	1	5	z	2	8.66	13.009	46.5591	96	23.25	1.0825	58
S42IL-142	Irrigated	1	5	o	2	10.574	14.765	38.036	96	25.2727	0.961273	59
S42IL-143	Irrigated	1	5	f	1	5.268	12.764	33.7692	96	26	0.878	61
S42IL-144	Irrigated	1	5	n	2	9.744	20.282	42.7368	92	22.8	0.9744	57
S42IL-146	Irrigated	1	5	I	1	5.104	12.971	31.3129	95	23.2857	0.729143	58
S42IL-147	Irrigated	1	5	b	1	3.114	10.91	18.8727	102	18.3333	0.346	58
S42IL-148	Irrigated	1	5	c	1	4.805	9.86	33.1379	94	24.1667	0.800833	60
S42IL-149	Irrigated	1	5	w	2	11.872	12.687	40.9379	100	26.3636	1.07927	57
S42IL-153	Irrigated	1	5	g	1	6.515	14.541	30.7311	90	26.5	0.814375	58
Scarlett	Irrigated	2	5	g	4	9.225	14.0395	35.2096	95.5	24.5893	0.838636	57
S42IL-101	Irrigated	2	5	y	4	9.56	13.727	46.4078	91	22.8889	1.06222	59
S42IL-102	Irrigated	2	5	s	3	6.71	13.707	38.7861	95	24.7143	0.958571	59
S42IL-103	Irrigated	2	5	l	3	4.89	14.876	33.2653	94	24.5	0.815	59
S42IL-104	Irrigated	2	5	v	3	12.08	15.533	41.6552	97	24.1667	1.00667	56
S42IL-105	Irrigated	2	5	m	4	14.35	17.044	37.2727	106	27.5	1.025	55
S42IL-106	Irrigated	2	5	k	3	6.56	14.112	40	94	23.4286	0.937143	57
S42IL-107	Irrigated	2	5	a	4	6.42	8.183	42.8	85	13.6364	0.583636	38
S42IL-108	Irrigated	2	5	I	3	7.76	14.06	43.5955	75	22.25	0.97	37
S42IL-109	Irrigated	2	5	p	4							56
S42IL-110	Irrigated	2	5	v	4	8.4	12.024	45.4054	98	16.8182	0.763636	51
S42IL-111	Irrigated	2	5	f	3	6.71	15.011	36.6667	100	22.875	0.83875	57
S42IL-112	Irrigated	2	5	e	3	9.67	13.431	39.7942	95	24.3	0.967	57
S42IL-113	Irrigated	2	5	x	3	10.01	12.668	42.2363	100	23.7	1.001	57
S42IL-114	Irrigated	2	5	q	3	10.53	12.99	40.5	100	23.6364	0.957273	56
S42IL-115	Irrigated	2	5	s	4	10.18	14.389	40.0787	94	25.4	1.018	56
S42IL-116	Irrigated	2	5	y	3	9.53	11.649	38.898	86	27.2222	1.05889	56
S42IL-117	Irrigated	2	5	t	3	5.98	10.154	33.5955	94	22.25	0.7475	56
S42IL-118	Irrigated	2	5	f	4	8.76	14.209	31.7391	92	23	0.73	56
S42IL-119	Irrigated	2	5	r	3	6.39	14.006	37.8107	96	21.125	0.79875	56
S42IL-120	Irrigated	2	5	g	3	9.15	16.021	39.7826	91	20.9091	0.831818	55
S42IL-121	Irrigated	2	5	c	3	9.21	15.04	40.9333	108	22.5	0.921	57
S42IL-122	Irrigated	2	5	d	4	7.58	10.33	25.9589	95	20.8571	0.541429	58
S42IL-123	Irrigated	2	5	p	3	6.96	15.072	39.7714	95	17.5	0.696	55
S42IL-124	Irrigated	2	5	q	4	10.29	12.098	35.3608	104	24.25	0.8575	58
S42IL-125	Irrigated	2	5	c	4	6.49	14.219	31.6585	105	22.7778	0.721111	54
S42IL-126	Irrigated	2	5	t	4	13.05	14.978	45.4704	90	26.0909	1.18636	56
S42IL-127	Irrigated	2	5	l	4	9.78	15.547	39.9184	100	24.5	0.978	56
S42IL-128	Irrigated	2	5	a	3	5.89	12.151	28.3173	94	20.8	0.589	54
S42IL-129	Irrigated	2	5	o	4	10.08	13.025	31.7981	94	22.6429	0.72	56
S42IL-130	Irrigated	2	5	k	4	7.71	14.17	39.7423	96	21.5556	0.856667	56
S42IL-131	Irrigated	2	5	e	4	7.19	19.61	33.4419	86	23.8889	0.798889	57
S42IL-132	Irrigated	2	5	o	3	6.79	14.756	40.1775	90	21.125	0.84875	55
S42IL-133	Irrigated	2	5	z	4	4.7	12.816	47	99	25	1.175	59
S42IL-134	Irrigated	2	5	j	4	2.47	14.094	26.8478	90	23	0.6175	58
S42IL-135	Irrigated	2	5	h	3	8.79	15.686	37.5641	97	23.4	0.879	55
S42IL-136	Irrigated	2	5	b	3	5.54	12.684	27.1569	95	20.4	0.554	57
S42IL-137	Irrigated	2	5	n	3	10.73	18.874	48.3333	115	24.6667	1.19222	55
S42IL-138	Irrigated	2	5	r	4	9.71	11.841	38.3794	99	25.3	0.971	57
S42IL-139	Irrigated	2	5	x	4	9.98	11.089	38.2375	93	23.7273	0.907273	57
S42IL-140	Irrigated	2	5	h	4	13.1	16.304	39.3393	120	25.6154	1.00769	54
S42IL-141	Irrigated	2	5	w	3	10.99	13.053	46.3713	100	21.5455	0.999091	56
S42IL-142	Irrigated	2	5	m	3	6.32	11.357	34.3478	95	26.2857	0.902857	61
S42IL-143	Irrigated	2	5	n	4	8.11	12.65	40.3483	99	25.125	1.01375	61
S42IL-144	Irrigated	2	5	j	3	8.87	14.675	37.113	95	23.9	0.887	57
S42IL-146	Irrigated	2	5	u	4	6.38	13.603	38.2036	95	20.875	0.7975	58
S42IL-147	Irrigated	2	5	b	4	9.1	12.756	30.2326	95	25.0833	0.758333	58
S42IL-148	Irrigated	2	5	w	4	7.95	11.801	42.0635	105	21	0.883333	55
S42IL-149	Irrigated	2	5	u	3	9.09	11.868	38.5169	95	23.6	0.909	56
S42IL-153	Irrigated	2	5	I	4							57
Scarlett	Irrigated	3	5	k	6	10.46	14.233	47.0317	92	24.5	1.16222	54
S42IL-101	Irrigated	3	5	v	5	10.816	15.982	48.9412	90	24.5556	1.20178	57
S42IL-102	Irrigated	3	5	l	6	11.773	14.601	44.9351	105	26.2	1.1773	58
S42IL-103	Irrigated	3	5	y	6	9.775	14.334	38.7897	94	31.5	1.22188	59
S42IL-104	Irrigated	3	5	h	5	10.522	16.195	42.9469	98	27.2222	1.16911	56
S42IL-105	Irrigated	3	5	o	6	10.802	15.932	47.7965	97	28.25	1.35025	55
S42IL-106	Irrigated	3	5	d	5	10.126	13.876	43.4592	105	25.8889	1.12511	56
S42IL-107	Irrigated	3	5	h	6	10.758	10.913	50.7453	93	17.6667	0.8965	37
S42IL-108	Irrigated	3	5	j	5	12.469	16.582	47.7739	75	23.7273	1.13355	37
S42IL-109	Irrigated	3	5	z	6	7.124	11.125	37.6931	86	21	0.791556	56
S42IL-110	Irrigated	3	5	q	5	8.44	13.975	53.758	95	19.625	1.055	50
S42IL-111	Irrigated	3	5	f	6	8.873	13.816	39.0881	96	22.7	0.8873	56
S42IL-112	Irrigated	3	5	g	5	9.523	19.861	41.9515	89	25.2222	1.05811	57
S42IL-113	Irrigated	3	5	e	6	11.461	14.134	38.4597	88	24.8333	0.955083	56
S42IL-114	Irrigated	3	5	c	5	8.625	15.952	38.6771	94	24.7778	0.958333	58
S42IL-115	Irrigated	3	5	m	6	12.133	13.476	45.9583	92	26.4	1.2133	55
S42IL-116	Irrigated	3	5	v	6	9.86	12.8	44.0179	95	24.8889	1.09556	56
S42IL-117	Irrigated	3	5	w	6	9.618	13.203	45.5829	98	26.375	1.20225	56
S42IL-118	Irrigated	3	5	r	6	10.593	15.914	48.8157	98	24.1111	1.177	54
S42IL-119	Irrigated	3	5	b	6	7.681	13.085	38.405	93	22.2222	0.853444	55
S42IL-120	Irrigated	3	5	g	6	11.436	16.541	42.6716	102	29.7778	1.27067	55
S42IL-121	Irrigated	3	5	b	5	7.46	13.603	39.4709	100	21	0.828889	54
S42IL-122	Irrigated	3	5	e	5	9.114	16.842	33.7556	87	24.5455	0.828545	55
S42IL-123	Irrigated	3	5	n	6	11.548	11.889	47.917	95	24.1	1.1548	54
S42IL-124	Irrigated	3	5	d	6	7.253	11.066	32.6712	96	24.6667	0.805889	59
S42IL-125	Irrigated	3	5	t	6	13.092	13.696	53.004	95	30.875	1.6365	54
S42IL-126	Irrigated	3	5	s	5	11.796	13.306	51.5109	95	25.4444	1.31067	54
S42IL-127	Irrigated	3	5	k	5	10.053	16.191	43.7087	92	25.5556	1.117	55
S42IL-128	Irrigated	3	5	q	6	9.551	13.492	48.4822	97	21.8889	1.06122	54
S42IL-129	Irrigated	3	5	c	6	4.889	11.655	31.3397	92	19.5	0.611125	57
S42IL-130	Irrigated	3	5	u	5	11.026	13.999	50.578	101	24.2222	1.22511	57
S42IL-131	Irrigated	3	5	x	6	10.62	12.719	47.2	92	25	1.18	56
S42IL-132	Irrigated	3	5	l	5	11.051	17.704	30.9552	97	32.4545	1.00464	57
S42IL-133	Irrigated	3	5	a	5	7.52	15.953	42.7273	94	22	0.94	57
S42IL-134	Irrigated	3	5	f	5	7.211	17.931	38.1534	81	21	0.801222	57
S42IL-135	Irrigated	3	5	a	6	7.514	13.974	39.7566	97	21	0.834889	54
S42IL-136	Irrigated	3	5	x	5	10.699	17.335	46.1164	91	25.7778	1.18878	57
S42IL-137	Irrigated	3	5	I	6	13.514	15.248	47.2517	104	28.6	1.3514	54
S42IL-138	Irrigated	3	5	I	5	11.056	14.52	43.1875	95	25.6	1.1056	57
S42IL-139	Irrigated	3	5	s	6	6.92	9.998	30.4846	90	25.2222	0.768889	58
S42IL-140	Irrigated	3	5	p	6	11.364	15.782	45.456	96	31.25	1.4205	54
S42IL-141	Irrigated	3	5	z	5	9.738	13.104	46.1517	98	23.4444	1.082	56
S42IL-142	Irrigated	3	5	j	6	9.587	10.737	42.4204	90	25.1111	1.06522	59
S42IL-143	Irrigated	3	5	n	5	9.084	16.339	42.2512	95	23.8889	1.00933	57
S42IL-144	Irrigated	3	5	p	5	9.719	13.276	41.5342	104	26	1.07989	57
S42IL-146	Irrigated	3	5	u	6	10.296	13.975	45.1579	99	25.3333	1.144	56
S42IL-147	Irrigated	3	5	o	5	10.351	16.872	48.5962	98	26.625	1.29388	55
S42IL-148	Irrigated	3	5	m	5	8.976	17.175	46.268	95	24.25	1.122	53
S42IL-149	Irrigated	3	5	w	5	9.58	12.893	41.4719	90	23.1	0.958	58
S42IL-153	Irrigated	3	5	t	5	9.937	17.296	44.7613	80	22.2	0.9937	55
Scarlett	Drought	1	5	d	2	4.8785	12.4745	27.2654	90	22.625	0.609812	57
S42IL-101	Drought	1	5	g	2	5.207	18.681	31.75	100	23.4286	0.743857	57
S42IL-102	Drought	1	5	j	1	5.974	13.277	30.0201	95	22.1111	0.663778	57
S42IL-103	Drought	1	5	j	2	6.75	15.901	28.97	90	23.3	0.675	58
S42IL-104	Drought	1	5	e	2	5.562	14.573	29.5851	95	23.5	0.69525	58
S42IL-105	Drought	1	5	z	1	5.183	12.547	28.3224	106	22.875	0.647875	58
S42IL-106	Drought	1	5	r	2	4.218	13.079	28.6939	94	24.5	0.703	57
S42IL-107	Drought	1	5	h	2	5.026	10.039	34.6621	86	16.1111	0.558444	38
S42IL-108	Drought	1	5	x	1	4.075	9.139	37.3853	78	21.8	0.815	37
S42IL-109	Drought	1	5	m	1	5.587	11.378	35.586	90	15.7	0.5587	54
S42IL-110	Drought	1	5	k	2	5.604	16.432	32.7719	95	19	0.622667	50
S42IL-111	Drought	1	5	n	1	6.694	13.772	30.9907	86	21.6	0.6694	57
S42IL-112	Drought	1	5	h	1	5.518	14.244	29.6667	99	23.25	0.68975	59
S42IL-113	Drought	1	5	c	2	3.39	12.462	25.6818	94	22	0.565	57
S42IL-114	Drought	1	5	p	1	5.683	13.283	29.7539	110	23.875	0.710375	57
S42IL-115	Drought	1	5	y	1	5.226	10.841	25.0048	92	20.9	0.5226	58
S42IL-116	Drought	1	5	u	1	6.237	11.092	28.875	88	21.6	0.6237	57
S42IL-117	Drought	1	5	e	1	5.23	14.426	27.672	85	21	0.581111	56
S42IL-118	Drought	1	5	u	2	7.395	15.102	37.3485	95	22	0.821667	54
S42IL-119	Drought	1	5	k	1	5.194	14.065	27.6277	95	20.8889	0.577111	57
S42IL-120	Drought	1	5	q	2	6.63	14.028	34.8947	95	23.75	0.82875	56
S42IL-121	Drought	1	5	b	2	3.156	11.61	35.4607	108	17.8	0.6312	55
S42IL-122	Drought	1	5	I	2	3.265	13.646	18.9826	70	21.5	0.408125	58
S42IL-123	Drought	1	5	t	2	6.971	13.982	33.6763	99	18.8182	0.633727	54
S42IL-124	Drought	1	5	p	2	4.11	15.487	27.7703	94	21.1429	0.587143	59
S42IL-125	Drought	1	5	x	2	6.908	10.968	39.9306	94	24.7143	0.986857	56
S42IL-126	Drought	1	5	t	1	6.169	12.58	31	97	24.875	0.771125	56
S42IL-127	Drought	1	5	f	2	6.66	13.608	30	92	22.2	0.666	57
S42IL-128	Drought	1	5	q	1	6.157	11.383	32.75	89	23.5	0.769625	56
S42IL-129	Drought	1	5	v	1	6.406	9.972	29.9346	90	23.7778	0.711778	57
S42IL-130	Drought	1	5	l	1	6.679	12.101	36.2989	86	23	0.834875	57
S42IL-131	Drought	1	5	y	2	7.888	12.16	35.2143	89	22.4	0.7888	58
S42IL-132	Drought	1	5	a	2	3.667	14.128	28.4264	86	21.5	0.611167	56
S42IL-133	Drought	1	5	s	1	5.532	12.988	29.5829	88	23.375	0.6915	61
S42IL-134	Drought	1	5	w	1	4.984	10.963	28	99	19.7778	0.553778	58
S42IL-135	Drought	1	5	a	1	2.178	9.756	18.4576	88	19.6667	0.363	57
S42IL-136	Drought	1	5	l	2	6.555	15.224	24.8295	89	22	0.54625	57
S42IL-137	Drought	1	5	s	2	6.726	14.867	38.4343	107	21.875	0.84075	54
S42IL-138	Drought	1	5	d	1	3.206	9.066	17.7127	82	25.8571	0.458	56
S42IL-139	Drought	1	5	v	2	6.538	12.457	35.3405	90	23.125	0.81725	58
S42IL-140	Drought	1	5	r	1	6.462	13.175	33.1385	99	24.375	0.80775	56
S42IL-141	Drought	1	5	z	2	6.039	10.473	33	101	20.3333	0.671	58
S42IL-142	Drought	1	5	o	2	5.985	13.765	26.8386	87	22.3	0.5985	59
S42IL-143	Drought	1	5	f	1	5.121	11.997	27.8315	97	23	0.640125	61
S42IL-144	Drought	1	5	n	2	7.45	14.398	35.9903	90	23	0.827778	57
S42IL-146	Drought	1	5	I	1	6.016	12.09	29.3463	90	22.7778	0.668444	58
S42IL-147	Drought	1	5	b	1	4.933	10.928	22.9442	92	23.8889	0.548111	58
S42IL-148	Drought	1	5	c	1	5.284	9.207	20.6406	106	25.6	0.5284	60
S42IL-149	Drought	1	5	w	2	6.185	10.831	31.3959	95	21.8889	0.687222	57
S42IL-153	Drought	1	5	g	1	5.91	13.695	29.6985	93	22.1111	0.656667	58
Scarlett	Drought	2	5	d	3	5.905	15.239	25.4376	89.5	21.2833	0.536818	57
S42IL-101	Drought	2	5	y	4	4.89	12.427	26.2903	80	20.6667	0.543333	59
S42IL-102	Drought	2	5	s	3	7.25	14.533	30.4622		23.8	0.725	59
S42IL-103	Drought	2	5	l	3	7.82	15.864	29.3985	97	26.6	0.782	59
S42IL-104	Drought	2	5	v	3	6.71	13.656	34.5876	90	24.25	0.83875	56
S42IL-105	Drought	2	5	m	4	3.61	15.884	16.9484	117	21.3	0.361	55
S42IL-106	Drought	2	5	k	3	7.73	14.483	26.1149	97	24.6667	0.644167	57
S42IL-107	Drought	2	5	a	4	4.87	8.266	27.0556	75	16.3636	0.442727	38
S42IL-108	Drought	2	5	I	3	5.45	13.058	36.8243	75	21.1429	0.778571	37
S42IL-109	Drought	2	5	p	4	2.19	11.196	35.3226	80	12.4	0.438	56
S42IL-110	Drought	2	5	v	4	3.8	11.553	39.1753	86	13.8571	0.542857	51
S42IL-111	Drought	2	5	f	3	8.04	16.109	30.9231	86	23.6364	0.730909	57
S42IL-112	Drought	2	5	e	3	7.44	15.292	31.7949	82	23.4	0.744	57
S42IL-113	Drought	2	5	x	3	6.06	12.526	30.3	95	22.2222	0.673333	57
S42IL-114	Drought	2	5	q	3	8.94	16.884	30.2027	97	24.6667	0.745	56
S42IL-115	Drought	2	5	s	4	4.68	12.702	30.3896	85	22	0.668571	56
S42IL-116	Drought	2	5	y	3	7.38	11.938	35.6522	93	23	0.82	56
S42IL-117	Drought	2	5	t	3	6.8	16.065	33.0097	92	22.8889	0.755556	56
S42IL-118	Drought	2	5	f	4	5.89	14.204	23.56	90	19.2308	0.453077	56
S42IL-119	Drought	2	5	r	3	6.58	16.534	30.0457	100	21.9	0.658	56
S42IL-120	Drought	2	5	g	3	5.44	13.52	29.7268	100	22.875	0.68	55
S42IL-121	Drought	2	5	c	3	9.32	15.204	32.2491	101	20.6429	0.665714	57
S42IL-122	Drought	2	5	d	4	4.91	11.177	24.4279	95	22.3333	0.545556	58
S42IL-123	Drought	2	5	p	3	7.8	13.499	33.1915	94	19.5833	0.65	55
S42IL-124	Drought	2	5	q	4	3.21	15.155	32.4242	100	24.75	0.8025	58
S42IL-125	Drought	2	5	c	4	4.42	10.618	20.9479	94	19.1818	0.401818	54
S42IL-126	Drought	2	5	t	4	2.99	14.35	30.8247	93	24.25	0.7475	56
S42IL-127	Drought	2	5	l	4	2.49	13.579	24.9	95	16.6667	0.415	56
S42IL-128	Drought	2	5	a	3	5.25	11.607	23.5426	96	18.5833	0.4375	54
S42IL-129	Drought	2	5	o	4	4.15	12.859	28.6207	104	18.125	0.51875	56
S42IL-130	Drought	2	5	k	4	6.09	18.006	26.4783	100	20.9091	0.553636	56
S42IL-131	Drought	2	5	e	4	4.66	14.743	24.1451	82	21.4444	0.517778	57
S42IL-132	Drought	2	5	o	3	5.61	16.479	34.6296	92	20.25	0.70125	55
S42IL-133	Drought	2	5	z	4	5.16	12.062	29.1525	94	19.6667	0.573333	59
S42IL-134	Drought	2	5	j	4	3.32	18.554	18.1421	96	18.3	0.332	58
S42IL-135	Drought	2	5	h	3	6.57	17.018	27.4895	101	21.7273	0.597273	55
S42IL-136	Drought	2	5	b	3	6.06	11.247	27.5455	100	24.4444	0.673333	57
S42IL-137	Drought	2	5	n	3	8.97	18.262	32.2662	96	23.1667	0.7475	55
S42IL-138	Drought	2	5	r	4	4.29	12.038	31.5441	86	19.4286	0.612857	57
S42IL-139	Drought	2	5	x	4	3.46	12.064	27.0312	93	21.3333	0.576667	57
S42IL-140	Drought	2	5	h	4	4.21	11.934	29.2361	109	20.5714	0.601429	54
S42IL-141	Drought	2	5	w	3	6.59	13.671	34.8677	90	23.625	0.82375	56
S42IL-142	Drought	2	5	m	3	5.34	11.172	30.1695	95	25.2857	0.762857	61
S42IL-143	Drought	2	5	n	4	3.03	14.066	32.9348	95	18.4	0.606	61
S42IL-144	Drought	2	5	j	3	5.36	12.82	25.8937	94	23	0.595556	57
S42IL-146	Drought	2	5	u	4	6.56	12.386	34.5263	94	21.1111	0.728889	58
S42IL-147	Drought	2	5	b	4	3.59	12.076	22.2981	80	26.8333	0.598333	58
S42IL-148	Drought	2	5	w	4	6.42	12.622	36.0674	104	25.4286	0.917143	55
S42IL-149	Drought	2	5	u	3	8.5	13.44	37.6106	92	22.6	0.85	56
S42IL-153	Drought	2	5	I	4	4	14.181	27.972	91	28.6	0.8	57
Scarlett	Drought	3	5	r	5	7.414	14.361	36.6051	97	23.9792	0.872235	54
S42IL-101	Drought	3	5	v	5	6.82	15.141	33.7624	89	22.4444	0.757778	57
S42IL-102	Drought	3	5	l	6	6.81	17.96	35.8421	86	23.75	0.85125	58
S42IL-103	Drought	3	5	y	6	7.233	15.327	36.165	90	25	0.904125	59
S42IL-104	Drought	3	5	h	5	5.875	12.329	26.464	90	24.6667	0.652778	56
S42IL-105	Drought	3	5	o	6	6.225	13.829	34.0164	95	26.1429	0.889286	55
S42IL-106	Drought	3	5	d	5	5.798	14.48	27.4787	90	23.4444	0.644222	56
S42IL-107	Drought	3	5	h	6	8.657	8.834	36.9957	80	16.7143	0.618357	37
S42IL-108	Drought	3	5	j	5	7.37	13	32.467	79	20.6364	0.67	37
S42IL-109	Drought	3	5	z	6	5.128	13.011	28.4889	95	18	0.5128	56
S42IL-110	Drought	3	5	q	5	7.75	13.483	38.5572	100	20.1	0.775	50
S42IL-111	Drought	3	5	f	6	6.591	11.968	34.5079	103	23.875	0.823875	56
S42IL-112	Drought	3	5	g	5	5.571	17.378	26.913	86	23	0.619	57
S42IL-113	Drought	3	5	e	6	7.728	17.261	32.4706	87	19.8333	0.644	56
S42IL-114	Drought	3	5	c	5	4.923	15.079	24.9898	105	19.7	0.4923	58
S42IL-115	Drought	3	5	m	6	8.571	14.196	36.944	94	25.7778	0.952333	55
S42IL-116	Drought	3	5	v	6	6.969	13.018	32.1152	94	24.1111	0.774333	56
S42IL-117	Drought	3	5	w	6	7.945	13.422	35.4688	87	24.8889	0.882778	56
S42IL-118	Drought	3	5	r	6	8.601	15.558	39.8194	105	24	0.955667	54
S42IL-119	Drought	3	5	b	6	5.298	15.648	33.9615	90	19.5	0.66225	55
S42IL-120	Drought	3	5	g	6	8.49	17.085	36.913	95	25.5556	0.943333	55
S42IL-121	Drought	3	5	b	5	10.867	15.712	47.8722	105	25.2222	1.20744	54
S42IL-122	Drought	3	5	e	5	5.674	11.816	25.4439	77	24.7778	0.630444	55
S42IL-123	Drought	3	5	n	6	7.73	15.15	37.8922	89	20.4	0.773	54
S42IL-124	Drought	3	5	d	6	5.608	15.048	29.672	85	21	0.623111	59
S42IL-125	Drought	3	5	t	6	8.724	13.079	44.0606	85	22	0.969333	54
S42IL-126	Drought	3	5	s	5	8.182	13.989	33.6708	90	27	0.909111	54
S42IL-127	Drought	3	5	k	5	7.059	13.975	29.4125	97	21.8182	0.641727	55
S42IL-128	Drought	3	5	q	6	6.931	14.282	36.672	90	23.625	0.866375	54
S42IL-129	Drought	3	5	c	6	4.738	10.67	26.7684	90	19.6667	0.526444	57
S42IL-130	Drought	3	5	u	5	9.425	13.292	45.0957	96	26.125	1.17813	57
S42IL-131	Drought	3	5	x	6	7.595	12.745	39.9737	100	23.75	0.949375	56
S42IL-132	Drought	3	5	l	5	6.843	16.714	32.899	90	20.8	0.6843	57
S42IL-133	Drought	3	5	a	5	6.179	14.179	35.9244	90	21.5	0.772375	57
S42IL-134	Drought	3	5	f	5	5.558	13.868	31.0503	95	22.375	0.69475	57
S42IL-135	Drought	3	5	a	6	4.919	12.469	24.9695	102	21.8889	0.546556	54
S42IL-136	Drought	3	5	x	5	7.95	12.847	34.4156	90	25.6667	0.883333	57
S42IL-137	Drought	3	5	I	6	7.311	17.241	38.2775	105	21.2222	0.812333	54
S42IL-138	Drought	3	5	I	5	5.889	9.954	29.8934	95	28.1429	0.841286	57
S42IL-139	Drought	3	5	s	6	8.596	14.36	41.7282	90	25.75	1.0745	58
S42IL-140	Drought	3	5	p	6	7.023	14.58	35.4697	104	24.75	0.877875	54
S42IL-141	Drought	3	5	z	5	7.044	10.992	32.6111	86	24	0.782667	56
S42IL-142	Drought	3	5	j	6	6.243	11.388	29.4481	103	26.5	0.780375	59
S42IL-143	Drought	3	5	n	5	6.295	12.12	32.2821	95	24.375	0.786875	57
S42IL-144	Drought	3	5	p	5	6.784	15.956	31.4074	98	27	0.848	57
S42IL-146	Drought	3	5	u	6	7.934	13.623	36.7315	92	24	0.881556	56
S42IL-147	Drought	3	5	o	5	7.894	16.11	33.308		26.3333	0.877111	55
S42IL-148	Drought	3	5	m	5	10.556	18.589	48.2009	99	27.375	1.3195	53
S42IL-149	Drought	3	5	w	5	6.969	12.135	30.3	91	23	0.6969	58
S42IL-153	Drought	3	5	t	5	8.246	14.873	38.3535	104	23.8889	0.916222	55
Scarlett	Irrigated	4	8	m	7	11.29	13.854	50.6192	98	24.8333	1.25444	61
S42IL-101	Irrigated	4	8	s	7	11.226	12.429	46.9707	95	23.9	1.1226	59
S42IL-102	Irrigated	4	8	g	8	12.636	18.1	36.2063	97	23.2667	0.8424	61
S42IL-103	Irrigated	4	8	e	8	12.948	17.372	38.4214	103	24.0714	0.924857	64
S42IL-104	Irrigated	4	8	j	8	13.846	15.727	42.2134	102	27.3333	1.15383	59
S42IL-105	Irrigated	4	8	q	7	10.786	13.747	45.8979	102	26.1111	1.19844	59
S42IL-106	Irrigated	4	8	u	7	9.423	13.432	46.8806	106	22.3333	1.047	59
S42IL-107	Irrigated	4	8	I	7	7.053	10.298	38.9669	78	16.4545	0.641182	38
S42IL-108	Irrigated	4	8	d	7	8.725	14.261	50.4335	80	17.3	0.8725	38
S42IL-109	Irrigated	4	8	x	8	6.201	11.958	35.8439	90	15.7273	0.563727	57
S42IL-110	Irrigated	4	8	u	8	11.115	12.771	43.7598	89	23.0909	1.01045	54
S42IL-111	Irrigated	4	8	y	8	6.869	12.926	40.1696	95	19	0.763222	59
S42IL-112	Irrigated	4	8	q	8	11.837	17.488	43.2007	95	24.9091	1.07609	62
S42IL-113	Irrigated	4	8	n	7	9.157	14.204	45.5572	95	22.3333	1.01744	61
S42IL-114	Irrigated	4	8	f	7	8.419	13.643	42.736	93	19.7	0.8419	62
S42IL-115	Irrigated	4	8	y	7	8.201	13.177	46.073	96	25.4286	1.17157	61
S42IL-116	Irrigated	4	8	c	8	10.599	13.998	39.5485	94	22.3333	0.88325	62
S42IL-117	Irrigated	4	8	p	7	8.821	14.452	53.1386	104	23.7143	1.26014	59
S42IL-118	Irrigated	4	8	z	8	9.895	13.238	43.3991	92	22.8	0.9895	57
S42IL-119	Irrigated	4	8	v	7	8.215	12.766	45.1374	112	22.75	1.02687	60
S42IL-120	Irrigated	4	8	n	8	11.503	15.188	40.9359	95	23.4167	0.958583	60
S42IL-121	Irrigated	4	8	r	8	10.89	16.308	53.9109	97	22.4444	1.21	57
S42IL-122	Irrigated	4	8	I	8	5.252	17.051	29.6723	95	17.7	0.5252	70
S42IL-123	Irrigated	4	8	l	7	7.691	14.717	50.9338	90	16.7778	0.854556	59
S42IL-124	Irrigated	4	8	b	8	4.647	13.185	28.5092	89	23.2857	0.663857	63
S42IL-125	Irrigated	4	8	p	8	14.547	16.282	43.5539	99	30.3636	1.32245	57
S42IL-126	Irrigated	4	8	t	8	14.257	14.97	41.6871	95	24.4286	1.01836	59
S42IL-127	Irrigated	4	8	w	7	8.762	12.604	45.6354	112	21.3333	0.973556	59
S42IL-128	Irrigated	4	8	g	7	10.371	13.039	46.5067	100	22.3	1.0371	61
S42IL-129	Irrigated	4	8	v	8	11.025	12.292	46.9149	86	26.1111	1.225	58
S42IL-130	Irrigated	4	8	x	7	9.32	13.446	49.8396	91	23.375	1.165	59
S42IL-131	Irrigated	4	8	r	7	10.797	13.564	51.1706	100	21.1	1.0797	61
S42IL-132	Irrigated	4	8	b	7	10.424	15.018	51.098	94	22.6667	1.15822	62
S42IL-133	Irrigated	4	8	k	8	11.861	15.958	50.688	95	26	1.31789	65
S42IL-134	Irrigated	4	8	f	8	10.94	19.276	36.9595	96	22.7692	0.841538	62
S42IL-135	Irrigated	4	8	z	7	8.493	11.763	39.3194	96	24	0.943667	59
S42IL-136	Irrigated	4	8	a	7	7.767	13.566	39.6276	97	21.7778	0.863	61
S42IL-137	Irrigated	4	8	w	8	11.66	12.855	42.5547	96	22.8333	0.971667	58
S42IL-138	Irrigated	4	8	a	8							63
S42IL-139	Irrigated	4	8	o	7	9.83	12.331	44.4796	95	22.1	0.983	61
S42IL-140	Irrigated	4	8	h	7	10.375	15.407	42.8719	92	24.2	1.0375	59
S42IL-141	Irrigated	4	8	j	7	9.796	15.208	54.1215	95	20.1111	1.08844	61
S42IL-142	Irrigated	4	8	o	8	13.651	15.892	40.3876	93	28.1667	1.13758	63
S42IL-143	Irrigated	4	8	s	8	13.058	14.309	40.8063	105	24.6154	1.00446	58
S42IL-144	Irrigated	4	8	e	7	9.626	14.646	44.9813	94	26.75	1.20325	62
S42IL-146	Irrigated	4	8	m	8	11.212	15.423	51.1963	94	24.3333	1.24578	60
S42IL-147	Irrigated	4	8	l	8	11.762	15.599	37.1041	88	26.4167	0.980167	65
S42IL-148	Irrigated	4	8	k	7	7.92	13.369	55.7746	97	17.75	0.99	59
S42IL-149	Irrigated	4	8	t	7	9.401	11.696	37.0118	90	23.0909	0.854636	60
S42IL-153	Irrigated	4	8	h	8	10.647	18.111	37.7553	95	25.6364	0.967909	63
Scarlett	Irrigated	5	8	u	9	8.838	12.8015	42.0168	95	20.9596	0.8838	60
S42IL-101	Irrigated	5	8	r	9	2.714	13.869	33.0976	94	20.5	0.6785	63
S42IL-102	Irrigated	5	8	j	9	8.125	14.088	38.8756	95	20.9	0.8125	64
S42IL-103	Irrigated	5	8	n	9	7.464	14.107	43.9059	81	24.2857	1.06629	64
S42IL-104	Irrigated	5	8	d	9	5.865	15.714	31.7027	97	23.125	0.733125	62
S42IL-105	Irrigated	5	8	q	10	10.885	14.328	40.1661	100	27.1	1.0885	64
S42IL-106	Irrigated	5	8	d	10	12.609	15.623	39.0372	95	26.9167	1.05075	62
S42IL-107	Irrigated	5	8	h	10	9.259	10.488	38.7406	90	19.9167	0.771583	38
S42IL-108	Irrigated	5	8	b	10	8.801	13.231	33.0865	80	22.1667	0.733417	37
S42IL-109	Irrigated	5	8	k	9	6.519	12.697	29.4977	86	20.0909	0.592636	57
S42IL-110	Irrigated	5	8	f	10	8.944	13.698	41.0275	90	19.8182	0.813091	55
S42IL-111	Irrigated	5	8	x	9	4.302	11.33	30.2958	85	20.2857	0.614571	63
S42IL-112	Irrigated	5	8	l	9	11.007	14.882	36.69	96	25	0.91725	63
S42IL-113	Irrigated	5	8	l	10	8.199	13.61	39.4183	90	17.3333	0.68325	61
S42IL-114	Irrigated	5	8	j	10	12.702	15.175	38.844	111	23.3571	0.907286	65
S42IL-115	Irrigated	5	8	t	10	10.683	13.675	40.3132	89	22.0833	0.89025	66
S42IL-116	Irrigated	5	8	y	10	8.577	11.925	41.2356	90	23.1111	0.953	59
S42IL-117	Irrigated	5	8	g	10	10.867	17.443	35.1683	90	23.7692	0.835923	65
S42IL-118	Irrigated	5	8	m	10	10.421	16.861	39.03	90	22.25	0.868417	62
S42IL-119	Irrigated	5	8	e	9	6.372	13.776	45.1915	96	17.625	0.7965	66
S42IL-120	Irrigated	5	8	s	9	8.105	14.065	30.8175	101	18.7857	0.578929	60
S42IL-121	Irrigated	5	8	o	10	10.139	18.011	36.7355	102	23	0.844917	62
S42IL-122	Irrigated	5	8	o	9	2.241	15.718	28.0125	100	16	0.4482	64
S42IL-123	Irrigated	5	8	k	10	8.263	14.485	44.9076	100	20.4444	0.918111	59
S42IL-124	Irrigated	5	8	q	9							69
S42IL-125	Irrigated	5	8	y	9	8.829	11.3	38.5546	110	22.9	0.8829	58
S42IL-126	Irrigated	5	8	w	9	5.743	12.119	29.4513	97	17.7273	0.522091	60
S42IL-127	Irrigated	5	8	h	9	9.394	12.019	40.1453	103	21.2727	0.854	58
S42IL-128	Irrigated	5	8	v	9	5.629	12.859	35.6266	85	15.8	0.5629	61
S42IL-129	Irrigated	5	8	a	9	9.035	12.133	37.0287	110	20.3333	0.752917	62
S42IL-130	Irrigated	5	8	w	10	10.381	14.028	52.1658	108	22.1111	1.15344	60
S42IL-131	Irrigated	5	8	I	9	10.971	15.283	41.5568	102	22	0.91425	63
S42IL-132	Irrigated	5	8	t	9	9.994	12.522	37.8561	95	18.8571	0.713857	63
S42IL-133	Irrigated	5	8	a	10	9.659	14.001	37.0077	90	21.75	0.804917	66
S42IL-134	Irrigated	5	8	z	10	9.873	12.59	39.0237	101	23	0.897545	59
S42IL-135	Irrigated	5	8	e	10	8.237	14.398	32.302	105	23.1818	0.748818	56
S42IL-136	Irrigated	5	8	s	10	12.258	14.717	50.6529	94	24.2	1.2258	62
S42IL-137	Irrigated	5	8	c	9	5.569	13.47	29.7807	100	18.7	0.5569	61
S42IL-138	Irrigated	5	8	I	10	12.87	18.882	38.5329	97	23.8571	0.919286	63
S42IL-139	Irrigated	5	8	n	10	7.945	11.592	30.2091	85	26.3	0.7945	62
S42IL-140	Irrigated	5	8	c	10	12.582	16.122	41.2525	92	21.7857	0.898714	61
S42IL-141	Irrigated	5	8	p	10	12.697	12.405	44.3951	95	26	1.15427	63
S42IL-142	Irrigated	5	8	p	9							65
S42IL-143	Irrigated	5	8	z	9	9.18	11.855	38.25	96	24	0.918	61
S42IL-144	Irrigated	5	8	m	9	8.869	13.349	40.4977	89	19.9091	0.806273	64
S42IL-146	Irrigated	5	8	v	10	12.832	13.239	47.5259	105	22.5	1.06933	60
S42IL-147	Irrigated	5	8	u	10	11.064	15.551	38.8211	89	23.75	0.922	65
S42IL-148	Irrigated	5	8	b	9	10.534	13.808	40.6718	86	23.5455	0.957636	62
S42IL-149	Irrigated	5	8	x	10	6.766	12.299	27.5041	85	24.6	0.6766	65
S42IL-153	Irrigated	5	8	f	9	6.112	12.685	36.1657	80	24.1429	0.873143	66
Scarlett	Irrigated	6	8	g	12	8.1845	13.898	36.1382	90	25.7625	0.909389	60
S42IL-101	Irrigated	6	8	m	11	14.752	17.178	55.6679	102	29.4444	1.63911	65
S42IL-102	Irrigated	6	8	b	12	5.8	15.099	29.2929	95	19.8	0.58	69
S42IL-103	Irrigated	6	8	r	11	10.985	17.804	37.4915	91	29.3	1.0985	66
S42IL-104	Irrigated	6	8	g	11	7.448	15.885	38.3918	100	24.25	0.931	63
S42IL-105	Irrigated	6	8	v	12	3.355	12.091	30.7798	91	15.5714	0.479286	59
S42IL-106	Irrigated	6	8	n	11	13.334	19.555	47.7921	94	31	1.48156	62
S42IL-107	Irrigated	6	8	j	12	4.941	9.687	34.5524	79	17.875	0.617625	39
S42IL-108	Irrigated	6	8	j	11	7.897	16.158	47.2874	78	20.875	0.987125	37
S42IL-109	Irrigated	6	8	I	12	5.148	12.861	32.3774	90	19.875	0.6435	65
S42IL-110	Irrigated	6	8	k	11	9.322	11.515	49.8503	93	23.375	1.16525	55
S42IL-111	Irrigated	6	8	s	12	3.034	12.404	19.0818	98	22.7143	0.433429	67
S42IL-112	Irrigated	6	8	h	12							66
S42IL-113	Irrigated	6	8	p	12	3.608	13.171	26.9254	93	16.75	0.451	67
S42IL-114	Irrigated	6	8	y	11	8.499	12.718	37.2763	96	22.8	0.8499	63
S42IL-115	Irrigated	6	8	m	12	4.916	15.586	32.9933	90	16.5556	0.546222	67
S42IL-116	Irrigated	6	8	l	12	9.522	14.818	40.0084	89	29.75	1.19025	66
S42IL-117	Irrigated	6	8	x	12	7.42	12.992	38.4456	84	64.3333	2.47333	65
S42IL-118	Irrigated	6	8	u	11	10.5	17.132	48.8372	100	23.8889	1.16667	61
S42IL-119	Irrigated	6	8	f	11	8.202	18.885	43.6277	100	23.5	1.02525	63
S42IL-120	Irrigated	6	8	w	12							66
S42IL-121	Irrigated	6	8	z	11	8.3	13.934	43.4555	88	23.875	1.0375	58
S42IL-122	Irrigated	6	8	p	11	8.007	19.401	32.417	100	24.7	0.8007	63
S42IL-123	Irrigated	6	8	c	11	10.339	19.298	44.1838	100	23.4	1.0339	59
S42IL-124	Irrigated	6	8	t	11	10.971	17.192	42.1962		26	1.0971	66
S42IL-125	Irrigated	6	8	r	12	5.882	11.741	35.0119	100	24	0.840286	60
S42IL-126	Irrigated	6	8	u	12	6.6	11.989	35.6757	95	23.125	0.825	65
S42IL-127	Irrigated	6	8	b	11	9.444	13.92	44.1308	105	30.5714	1.34914	61
S42IL-128	Irrigated	6	8	q	12	5.822	11.939	32.8927	90	35.4	1.1644	61
S42IL-129	Irrigated	6	8	z	12	6.799	9.545	37.153	104	22.875	0.849875	64
S42IL-130	Irrigated	6	8	n	12	6.348	12.772	32.5538	95	32.5	1.058	67
S42IL-131	Irrigated	6	8	I	11	7.251	16.441	35.029	92	25.875	0.906375	65
S42IL-132	Irrigated	6	8	w	11	9.099	15.706	44.1699	95	20.6	0.9099	63
S42IL-133	Irrigated	6	8	e	11	5.741	19.524	40.4296	100	23.6667	0.956833	69
S42IL-134	Irrigated	6	8	d	12	5.038	14.801	29.2907	85	24.5714	0.719714	66
S42IL-135	Irrigated	6	8	l	11	13.334	13.749	50.6996	92	26.3	1.3334	62
S42IL-136	Irrigated	6	8	s	11	11.944	16.016	51.9304	93	25.5556	1.32711	59
S42IL-137	Irrigated	6	8	y	12	7.481	10.723	39.1675	103	27.2857	1.06871	60
S42IL-138	Irrigated	6	8	h	11	6.246	17.223	40.2968	95	25.8333	1.041	66
S42IL-139	Irrigated	6	8	a	12	6.648	11.949	32.4293	85	25.625	0.831	66
S42IL-140	Irrigated	6	8	t	12	8.237	13.941	42.241	95	27.8571	1.17671	60
S42IL-141	Irrigated	6	8	x	11	7.854	12.452	33.7082	100	23.3	0.7854	63
S42IL-142	Irrigated	6	8	k	12	6.96	13.415	33.7864	104	25.75	0.87	70
S42IL-143	Irrigated	6	8	a	11	10.26	15.205	40.3937	86	28.2222	1.14	65
S42IL-144	Irrigated	6	8	o	12	5.118	10.881	27.369	102	23.375	0.63975	67
S42IL-146	Irrigated	6	8	d	11	6.799	23.998	38.6307	94	19.5556	0.755444	64
S42IL-147	Irrigated	6	8	e	12	3.232	11.369	28.6018	99	22.6	0.6464	66
S42IL-148	Irrigated	6	8	c	12	7.545	12.263	34.2955	95	24.4444	0.838333	66
S42IL-149	Irrigated	6	8	q	11	7.219	17.89	29.7078	95	27	0.802111	61
S42IL-153	Irrigated	6	8	f	12	8.009	13.79	36.5708	94	27.375	1.00113	67
Scarlett	Drought	4	8	c	7	5.635	13.6845	37.3264	92.5	21.75	0.805	61
S42IL-101	Drought	4	8	s	7	6.358	13.181	37.8452	85	21	0.79475	59
S42IL-102	Drought	4	8	g	8	8.053	15.665	33.9789	91	23.7	0.8053	61
S42IL-103	Drought	4	8	e	8	10.278	17.315	66.7403	94	14	0.934364	64
S42IL-104	Drought	4	8	j	8	7.598	15.961	29.9134	95	23.0909	0.690727	59
S42IL-105	Drought	4	8	q	7	5.885	13.377	35.8841	100	23.4286	0.840714	59
S42IL-106	Drought	4	8	u	7	4.68	12.048	32.9577	100	23.6667	0.78	59
S42IL-107	Drought	4	8	I	7	5.825	8.409	38.3224	85	19	0.728125	38
S42IL-108	Drought	4	8	d	7	6.681	10.646	42.5541	79	19.625	0.835125	38
S42IL-109	Drought	4	8	x	8	5.829	10.733	29.145	90	20	0.5829	57
S42IL-110	Drought	4	8	u	8	7.335	11.358	42.8947	102	15.5455	0.666818	54
S42IL-111	Drought	4	8	y	8	7.229	10.727	37.2629	100	24.25	0.903625	59
S42IL-112	Drought	4	8	q	8	7.905	13.195	34.8238	104	20.6364	0.718636	62
S42IL-113	Drought	4	8	n	7	6.993	12.939	38.2131	96	22.875	0.874125	61
S42IL-114	Drought	4	8	f	7	5.528	15.257	30.0435	97	26.2857	0.789714	62
S42IL-115	Drought	4	8	y	7	5.674	11.23	33.574	89	21.125	0.70925	61
S42IL-116	Drought	4	8	c	8	8.783	13.019	36.5958	86	24	0.8783	62
S42IL-117	Drought	4	8	p	7	5.999	13.002	34.6763	95	28.8333	0.999833	59
S42IL-118	Drought	4	8	z	8	8.1	12.637	31.6406	89	21.3333	0.675	57
S42IL-119	Drought	4	8	v	7	5.25	11.46	31.4371	95	23.8571	0.75	60
S42IL-120	Drought	4	8	n	8	7.928	13.868	34.0258	90	19.4167	0.660667	60
S42IL-121	Drought	4	8	r	8	9.276	13.504	46.1493	96	25.125	1.1595	57
S42IL-122	Drought	4	8	I	8	4.342	9.374	25.2442	88	21.5	0.54275	70
S42IL-123	Drought	4	8	l	7	6.673	12	36.8674	94	20.1111	0.741444	59
S42IL-124	Drought	4	8	b	8	3.874	13.849	24.0621	103	23	0.553429	63
S42IL-125	Drought	4	8	p	8	7.73	12.741	40.8995	95	27	1.10429	57
S42IL-126	Drought	4	8	t	8	9.256	12.723	36.0156	94	25.7	0.9256	59
S42IL-127	Drought	4	8	w	7	5.077	11.836	34.0738	100	21.2857	0.725286	59
S42IL-128	Drought	4	8	g	7	6.956	14.151	36.4188	90	23.875	0.8695	61
S42IL-129	Drought	4	8	v	8	6.744	12.008	33.8894	91	19.9	0.6744	58
S42IL-130	Drought	4	8	x	7	5.95	10.777	33.0556	106	22.5	0.74375	59
S42IL-131	Drought	4	8	r	7	6.425	12.237	38.244	92	21	0.803125	61
S42IL-132	Drought	4	8	b	7	4.971	15.274	31.0687	88	26.6667	0.8285	62
S42IL-133	Drought	4	8	k	8	5.741	16.809	30.8656	101	23.25	0.717625	65
S42IL-134	Drought	4	8	f	8	8.58	13.671	39.1781	96	21.9	0.858	62
S42IL-135	Drought	4	8	z	7	4.496	12.21	26.1395	90	21.5	0.562	59
S42IL-136	Drought	4	8	a	7	4.379	13.509	32.1985	94	19.4286	0.625571	61
S42IL-137	Drought	4	8	w	8	7.383	12.115	36.0146	110	20.5	0.7383	58
S42IL-138	Drought	4	8	a	8	6.012	16.381	34.9535	95	24.5714	0.858857	63
S42IL-139	Drought	4	8	o	7	6.341	11.558	31.3911		25.25	0.792625	61
S42IL-140	Drought	4	8	h	7	7.88	13.182	37.7033	108	23.2222	0.875556	59
S42IL-141	Drought	4	8	j	7	8.564	13.368	38.7511	92	24.5556	0.951556	61
S42IL-142	Drought	4	8	o	8	6.016	13.226	28.5118	96	26.375	0.752	63
S42IL-143	Drought	4	8	s	8	3.053	11.881	34.6932	102	17.6	0.6106	58
S42IL-144	Drought	4	8	e	7	4.82	13.993	24.8454	90	24.25	0.6025	62
S42IL-146	Drought	4	8	m	8	5.763	12.711	31.4918	85	20.3333	0.640333	60
S42IL-147	Drought	4	8	l	8	3.522	14.02	23.9592	90	18.375	0.44025	65
S42IL-148	Drought	4	8	k	7	8.457	15.762	40.4641	115	23.2222	0.939667	59
S42IL-149	Drought	4	8	t	7	8.464	11.738	38.2986	89	27.625	1.058	60
S42IL-153	Drought	4	8	h	8	6.921	13.137	27.1412	101	23.1818	0.629182	63
Scarlett	Drought	5	8	u	9	7.492	14.663	32.1974	96.5	22.5972	0.713524	60
S42IL-101	Drought	5	8	r	9	3.599	15.857	19.0423	100	21	0.399889	63
S42IL-102	Drought	5	8	j	9	6.679	16.912	27.8292	85	24	0.6679	64
S42IL-103	Drought	5	8	n	9	10.117	16.151	30.565	88	27.5833	0.843083	64
S42IL-104	Drought	5	8	d	9	8.198	14.308	32.4032	91	25.3	0.8198	62
S42IL-105	Drought	5	8	q	10	5.061	13.356	22.5938	117	22.4	0.5061	64
S42IL-106	Drought	5	8	d	10	6.736	13.481	26.1085	95	25.8	0.6736	62
S42IL-107	Drought	5	8	h	10	5.682	8.928	27.3173	80	17.3333	0.4735	38
S42IL-108	Drought	5	8	b	10	4.32	10.03	31.7647	85	17	0.54	37
S42IL-109	Drought	5	8	k	9	5.632	14.097	26.4413	90	17.75	0.469333	57
S42IL-110	Drought	5	8	f	10	4.3	13.82	28.4768	92	16.7778	0.477778	55
S42IL-111	Drought	5	8	x	9	8.825	10.818	40.4817	91	21.8	0.8825	63
S42IL-112	Drought	5	8	l	9	8.052	17.397	35.6283	95	25.1111	0.894667	63
S42IL-113	Drought	5	8	l	10	3.295	14.532	31.6827	102	20.8	0.659	61
S42IL-114	Drought	5	8	j	10	4.29	14.293	23.0645	97	18.6	0.429	65
S42IL-115	Drought	5	8	t	10	5.018	12.09	28.191	92	25.4286	0.716857	66
S42IL-116	Drought	5	8	y	10	5.008	10.614	26.4974	91	18.9	0.5008	59
S42IL-117	Drought	5	8	g	10	4.481	12.736	26.2047	91	21.375	0.560125	65
S42IL-118	Drought	5	8	m	10	2.949	11.702	30.0918	99	19.6	0.5898	62
S42IL-119	Drought	5	8	e	9	9.236	16.172	33.5855	105	22.9167	0.769667	66
S42IL-120	Drought	5	8	s	9	9.466	13.677	36.8327	100	25.7	0.9466	60
S42IL-121	Drought	5	8	o	10							62
S42IL-122	Drought	5	8	o	9	5.114	15.193	24.1226	95	19.2727	0.464909	64
S42IL-123	Drought	5	8	k	10	4.464	13.528	38.1538	95	16.7143	0.637714	59
S42IL-124	Drought	5	8	q	9	7.265	13.565	29.2944	92	22.5455	0.660455	69
S42IL-125	Drought	5	8	y	9	7.397	12.168	34.0876	97	21.7	0.7397	58
S42IL-126	Drought	5	8	w	9	7.475	12.887	34.9299	98	23.7778	0.830556	60
S42IL-127	Drought	5	8	h	9	8.052	15.458	31.3307	98	21.4167	0.671	58
S42IL-128	Drought	5	8	v	9	5.115	12.152	27.5	85	16.9091	0.465	61
S42IL-129	Drought	5	8	a	9	5.79	12.598	28.806	100	22.3333	0.643333	62
S42IL-130	Drought	5	8	w	10	3.323	10.957	36.5165	88	22.75	0.83075	60
S42IL-131	Drought	5	8	I	9	9.778	16.941	39.2691	87	22.6364	0.888909	63
S42IL-132	Drought	5	8	t	9	8.374	13.195	27.7285	96	23.2308	0.644154	63
S42IL-133	Drought	5	8	a	10	7.066	13.001	31.1278	84	25.2222	0.785111	66
S42IL-134	Drought	5	8	z	10	5.637	11.889	31.4916	94	19.8889	0.626333	59
S42IL-135	Drought	5	8	e	10	2.392	13.982	17.0857	85	20	0.341714	56
S42IL-136	Drought	5	8	s	10	2.258	13.788	26.5647	89	17	0.4516	62
S42IL-137	Drought	5	8	c	9	8.972	15.52	38.0169	96	23.6	0.8972	61
S42IL-138	Drought	5	8	I	10	2.854	14.982	22.124	99	18.4286	0.407714	63
S42IL-139	Drought	5	8	n	10							62
S42IL-140	Drought	5	8	c	10	5.232	14.408	27.25	99	17.4545	0.475636	61
S42IL-141	Drought	5	8	p	10	4.18	15.789	30.7353	104	22.6667	0.696667	63
S42IL-142	Drought	5	8	p	9	7.876	15.049	34.2435	96	23	0.7876	65
S42IL-143	Drought	5	8	z	9	4.869	12.166	29.5091	99	18.3333	0.541	61
S42IL-144	Drought	5	8	m	9	6.571	16.259	26.8204	96	22.2727	0.597364	64
S42IL-146	Drought	5	8	v	10	3.817	11.25	23.1333	94	18.3333	0.424111	60
S42IL-147	Drought	5	8	u	10	1.604	9.704	29.1636	99	13.75	0.401	65
S42IL-148	Drought	5	8	b	9	7.899	14.911	29.6955	98	26.6	0.7899	62
S42IL-149	Drought	5	8	x	10	0.893	9.542	15.3966	108	14.5	0.22325	65
S42IL-153	Drought	5	8	f	9	7.531	16.868	29.418	87	23.2727	0.684636	66
Scarlett	Drought	6	8	g	12	7.6375	15.829	35.9075	100	22.4333	0.803947	60
S42IL-101	Drought	6	8	m	11	7.105	17.189	34.1587	85	26	0.888125	65
S42IL-102	Drought	6	8	b	12	5.62	16.892	31.2222	92	22.5	0.7025	69
S42IL-103	Drought	6	8	r	11	7.471	16.591	32.9119	102	28.375	0.933875	66
S42IL-104	Drought	6	8	g	11	6.111	18.218	27.9041	92	24.3333	0.679	63
S42IL-105	Drought	6	8	v	12	7.146	11.449	34.6893	96	25.75	0.89325	59
S42IL-106	Drought	6	8	n	11	7.4	21.415	27.1062	104	27.3	0.74	62
S42IL-107	Drought	6	8	j	12	4.011	7.519	30.1579	80	16.625	0.501375	39
S42IL-108	Drought	6	8	j	11	7.704	13.919	43.5254	88	19.6667	0.856	37
S42IL-109	Drought	6	8	I	12	4.519	13.063	24.694	82	20.3333	0.502111	65
S42IL-110	Drought	6	8	k	11	7.633	10.659	38.7462	90	21.8889	0.848111	55
S42IL-111	Drought	6	8	s	12	7.629	11.763	38.3367	95	28.4286	1.08986	67
S42IL-112	Drought	6	8	h	12	5.908	13.928	32.6409	102	25.8571	0.844	66
S42IL-113	Drought	6	8	p	12	6.709	8.277	27.0524	85	31	0.838625	67
S42IL-114	Drought	6	8	y	11	5.484	12.291	25.3889	110	24	0.609333	63
S42IL-115	Drought	6	8	m	12	5.213	15.191	23.9128	95	27.25	0.651625	67
S42IL-116	Drought	6	8	l	12	2.384	11.644	16.4414	95	24.1667	0.397333	66
S42IL-117	Drought	6	8	x	12	4.711	11.177	28.5515	90	23.5714	0.673	65
S42IL-118	Drought	6	8	u	11	8.441	15.984	36.5411	102	25.6667	0.937889	61
S42IL-119	Drought	6	8	f	11	6.458	16.579	35.2896	95	22.875	0.80725	63
S42IL-120	Drought	6	8	w	12	4.065	12.501	30.3358	102	22.3333	0.6775	66
S42IL-121	Drought	6	8	z	11	7.041	12.868	41.4176	100	24.2857	1.00586	58
S42IL-122	Drought	6	8	p	11	5.352	14.285	26.76	100	25	0.669	63
S42IL-123	Drought	6	8	c	11	4.73	15.54	31.3245	91	18.875	0.59125	59
S42IL-124	Drought	6	8	t	11	5.546	18.581	30.8111	100	25.7143	0.792286	66
S42IL-125	Drought	6	8	r	12	6.628	10.577	32.4902	97	22.6667	0.736444	60
S42IL-126	Drought	6	8	u	12	7.507	12.87	37.9141	90	28.2857	1.07243	65
S42IL-127	Drought	6	8	b	11	7.653	14.01	32.1555	105	23.8	0.7653	61
S42IL-128	Drought	6	8	q	12	6.065	9.108	35.2616	96	17.2	0.6065	61
S42IL-129	Drought	6	8	z	12	3.777	8.347	24.0573	94	19.625	0.472125	64
S42IL-130	Drought	6	8	n	12	7.924	13.556	38.0962	85	26	0.9905	67
S42IL-131	Drought	6	8	I	11	9.487	17.35	36.9144	91	32.125	1.18588	65
S42IL-132	Drought	6	8	w	11	7.38	14.84	42.659	90	21.625	0.9225	63
S42IL-133	Drought	6	8	e	11	4.626	19.818	35.313	103	21.8333	0.771	69
S42IL-134	Drought	6	8	d	12	4.564	13.236	29.8301	105	25.5	0.760667	66
S42IL-135	Drought	6	8	l	11	7.568	13.672	29.7953	94	25.4	0.7568	62
S42IL-136	Drought	6	8	s	11	7.86	17.021	30.8235	93	25.5	0.786	59
S42IL-137	Drought	6	8	y	12	4.904	11.695	34.0556	96	20.5714	0.700571	60
S42IL-138	Drought	6	8	h	11	5.374	14.993	23.4672	91	22.9	0.5374	66
S42IL-139	Drought	6	8	a	12	6.109	12.501	26.6769	90	25.4444	0.678778	66
S42IL-140	Drought	6	8	t	12	9.022	14.011	34.969	90	25.8	0.9022	60
S42IL-141	Drought	6	8	x	11	6.285	15.891	34.7238	91	25.8571	0.897857	63
S42IL-142	Drought	6	8	k	12	5.992	15.776	28.2642	107	26.5	0.749	70
S42IL-143	Drought	6	8	a	11	6.301	14.18	29.307	82	23.8889	0.700111	65
S42IL-144	Drought	6	8	o	12	6.073	15.457	31.7958	100	27.2857	0.867571	67
S42IL-146	Drought	6	8	d	11	7.802	14.249	31.208	101	27.7778	0.866889	64
S42IL-147	Drought	6	8	e	12	7.89	16.404	34.7577	93	28.375	0.98625	66
S42IL-148	Drought	6	8	c	12	8.479	16.37	33.7809	100	27.8889	0.942111	66
S42IL-149	Drought	6	8	q	11	5.029	12.25	30.4788	90	27.5	0.838167	61
S42IL-153	Drought	6	8	f	12	7.316	15.687	30.3568	96	24.1	0.7316	67
Scarlett	Irrigated	7	55	u	4	6.535	8.955	29.07	87	22.55	0.6535	55
S42IL-101	Irrigated	7	55	v	4	5.77	9.33	29.89	94	21.4444	0.641111	52
S42IL-102	Irrigated	7	55	q	2	6.03	9.13	26.79	90	22.5	0.603	54
S42IL-103	Irrigated	7	55	s	4	6.47	5.91	26.51	90	27.1111	0.718889	55
S42IL-104	Irrigated	7	55	n	2	5.74	8.94	25.18	89	22.8	0.574	54
S42IL-105	Irrigated	7	55	o	2	5.54	8.98	21.74	86	23.1818	0.503636	53
S42IL-106	Irrigated	7	55	o	4	4.5	6.22	25.74	85	21.875	0.5625	55
S42IL-107	Irrigated	7	55	g	2	5.21	4.16	46.07	82	14.125	0.65125	35
S42IL-108	Irrigated	7	55	w	2	4.57	6.72	29.48	98	22.1429	0.652857	36
S42IL-109	Irrigated	7	55	m	2	6.1	8.23	29.6	84	17.1667	0.508333	51
S42IL-110	Irrigated	7	55	f	2	5.55	5.96	31.88	91	19.3333	0.616667	49
S42IL-111	Irrigated	7	55	g	4	7.26	10.04	30.65	90	29.625	0.9075	53
S42IL-112	Irrigated	7	55	z	4	5.51	8.943	28.69	90	24	0.68875	56
S42IL-113	Irrigated	7	55	z	2	6.66	7.89	28.83	85	23.1	0.666	56
S42IL-114	Irrigated	7	55	a	4	5.69	7.35	24.22	81	23.5	0.569	55
S42IL-115	Irrigated	7	55	a	2	5.53	7.68	25.96	80	23.6667	0.614444	56
S42IL-116	Irrigated	7	55	x	4	5.87	7.75	27.42	85	21.4	0.587	55
S42IL-117	Irrigated	7	55	h	2	5.4	9.18	30.17	86	22.375	0.675	56
S42IL-118	Irrigated	7	55	f	4	3.41	8.7	24.7	94	23	0.568333	54
S42IL-119	Irrigated	7	55	s	2	6.52	8.52	33.29	88	19.6	0.652	53
S42IL-120	Irrigated	7	55	r	2	5.83	7.6	30.06	90	21.5556	0.647778	53
S42IL-121	Irrigated	7	55	p	4	8.98	11.69	36.21	102	22.5455	0.816364	49
S42IL-122	Irrigated	7	55	m	4	6.28	10.84	25.65	85	20.4167	0.523333	53
S42IL-123	Irrigated	7	55	r	4	5.72	7.81	29.18	87	19.6	0.572	52
S42IL-124	Irrigated	7	55	q	4	5.38	8.93	25.52	92	23.4444	0.597778	54
S42IL-125	Irrigated	7	55	y	2	5.33	7.16	26	84	20.5	0.533	55
S42IL-126	Irrigated	7	55	i	4	6.21	10.37	25.06	90	24.8	0.621	51
S42IL-127	Irrigated	7	55	i	2	2.93	7.67	19.65	81	21.2857	0.418571	54
S42IL-128	Irrigated	7	55	b	4	4.46	7.12	24.81	92	22.5	0.5575	55
S42IL-129	Irrigated	7	55	u	2	6.19	7.37	29.05	90	21.3	0.619	53
S42IL-130	Irrigated	7	55	k	4	7.42	10.54	29.33	94	25.3	0.742	55
S42IL-131	Irrigated	7	55	e	4	2.76	6.49	18.38	83	25	0.46	55
S42IL-132	Irrigated	7	55	t	2	4.93	7.92	25.01	89	21.8889	0.547778	57
S42IL-133	Irrigated	7	55	v	2	6.13	9.28	33.65	89	22.75	0.76625	58
S42IL-134	Irrigated	7	55	e	2	5.69	8.79	25.88	90	22	0.569	54
S42IL-135	Irrigated	7	55	n	4	6.31	9.14	28.55	93	22.1	0.631	52
S42IL-136	Irrigated	7	55	j	2	5.36	9.03	24.46	86	21.9	0.536	54
S42IL-137	Irrigated	7	55	l	2	6.66	8.72	29.33	90	22.7	0.666	51
S42IL-138	Irrigated	7	55	c	2	5.24	6.78	22.99	86	22.8	0.524	55
S42IL-139	Irrigated	7	55	h	4	3.56	5.56	30.96	86	28.75	0.89	56
S42IL-140	Irrigated	7	55	b	2	5.1	7.48	28.51	95	22.375	0.6375	56
S42IL-141	Irrigated	7	55	c	4	6.59	9.14	32.79	101	25.125	0.82375	54
S42IL-142	Irrigated	7	55	l	4	6.02	11.16	26.99	90	22.3	0.602	55
S42IL-143	Irrigated	7	55	w	4	5.5	8.58	22.07	86	24.9	0.55	56
S42IL-144	Irrigated	7	55	x	2	4.05	7.5	22.01	86	20.4444	0.45	54
S42IL-146	Irrigated	7	55	y	4	7.81	7.61	34.86	89	24.8889	0.867778	55
S42IL-147	Irrigated	7	55	p	2	6.6	8.82	27.97	91	23.6	0.66	54
S42IL-148	Irrigated	7	55	d	2	7.48	8.29	30.41	94	24.6	0.748	53
S42IL-149	Irrigated	7	55	j	4	4.75	7.39	21.68	85	24.3333	0.527778	54
S42IL-153	Irrigated	7	55	t	4	6.91	9.2	28.2	95	22.2727	0.628182	54
Scarlett	Irrigated	8	55	a	8	4.27	7.58	29.27	92	20.8571	0.61	56
S42IL-101	Irrigated	8	55	c	6	3.48	7.34	26.81	86	21.6667	0.58	56
S42IL-102	Irrigated	8	55	h	6	3.69	9.76	20.15	95	20.3333	0.41	56
S42IL-103	Irrigated	8	55	h	8	1.33	5.96	17.23	80	15.4	0.266	58
S42IL-104	Irrigated	8	55	q	6	6.5	7.79	26.42	92	24.6	0.65	52
S42IL-105	Irrigated	8	55	t	6	7.44	9.09	30.86	105	26.7778	0.826667	52
S42IL-106	Irrigated	8	55	m	8	5.18	7.48	23.53	88	24.4444	0.575556	54
S42IL-107	Irrigated	8	55	q	8	4.18	4	31.7	75	13.2	0.418	36
S42IL-108	Irrigated	8	55	x	8	3.66	4.89	44.62	105	27.3333	1.22	36
S42IL-109	Irrigated	8	55	m	6	4.04	7.24	26.2	80	14	0.367273	49
S42IL-110	Irrigated	8	55	w	6	6.14	6.81	33.03	82	18.6	0.614	46
S42IL-111	Irrigated	8	55	b	6	1.56	6	16.13	85	24.25	0.39	56
S42IL-112	Irrigated	8	55	b	8	0.51		12.82	78	8	0.102	57
S42IL-113	Irrigated	8	55	g	8	5.43	8.82	26.73	92	22.5556	0.603333	54
S42IL-114	Irrigated	8	55	f	6	4.69	7.37	19.95	105	26.1111	0.521111	54
S42IL-115	Irrigated	8	55	y	8	6.71	7.71	28.68	85	23.4	0.671	53
S42IL-116	Irrigated	8	55	f	8	3.33	8.16	20.82	95	22.8571	0.475714	54
S42IL-117	Irrigated	8	55	n	6	6.36	8.03	28.52	90	27.875	0.795	54
S42IL-118	Irrigated	8	55	j	8	5.94	8.49	26.4	95	20.4545	0.54	54
S42IL-119	Irrigated	8	55	p	8	4.74	8.39	26.95	90	22	0.5925	53
S42IL-120	Irrigated	8	55	s	6	5.94	7.8	26.29	90	22.6	0.594	52
S42IL-121	Irrigated	8	55	o	8							54
S42IL-122	Irrigated	8	55	l	8	5.49	8.28	22.33	90	24.6	0.549	54
S42IL-123	Irrigated	8	55	p	6	6.53	9.65	27.8	91	21.3636	0.593636	52
S42IL-124	Irrigated	8	55	w	8	3.56	6.37	28.04	91	25.4	0.712	55
S42IL-125	Irrigated	8	55	r	6	6.03	8.15	25.98	89	23.2	0.603	52
S42IL-126	Irrigated	8	55	v	8	6.34	3.79	29.61	91	23.7778	0.704444	52
S42IL-127	Irrigated	8	55	r	8	5.09	7.56	28.1	96	25.8571	0.727143	53
S42IL-128	Irrigated	8	55	k	8	5.63	8.49	25.58	92	20	0.511818	54
S42IL-129	Irrigated	8	55	n	8	3.07	6.3	17.64	85	21.75	0.38375	55
S42IL-130	Irrigated	8	55	j	6	6.97	8.07	29.43	93	23.7	0.697	53
S42IL-131	Irrigated	8	55	g	6	6.6	8.7	26.72	90	24.7	0.66	53
S42IL-132	Irrigated	8	55	i	8	3.49	7.37	18.77	85	23.25	0.43625	56
S42IL-133	Irrigated	8	55	y	6	5.4	8.15	24.76	90	21.8	0.54	57
S42IL-134	Irrigated	8	55	x	6							54
S42IL-135	Irrigated	8	55	v	6	5.42	6.81	25.08	88	21.6	0.542	50
S42IL-136	Irrigated	8	55	d	6	5.31	7.8	24.6	89	21.6	0.531	54
S42IL-137	Irrigated	8	55	k	6	4.14	8.89	23.69	96	21.875	0.5175	53
S42IL-138	Irrigated	8	55	t	8	4.42	6.62	24.15	90	22.875	0.5525	51
S42IL-139	Irrigated	8	55	l	6	5.3	7.38	22.54	89	29.375	0.6625	55
S42IL-140	Irrigated	8	55	e	8	5.79	9.53	27.44	102	23.4444	0.643333	53
S42IL-141	Irrigated	8	55	u	8	6.1	6.15	34.44	90	25.2857	0.871429	56
S42IL-142	Irrigated	8	55	d	8	1.62	7.21	12.55	88	25.8	0.324	57
S42IL-143	Irrigated	8	55	u	6	4.52	6.32	17.94	89	36	0.645714	56
S42IL-144	Irrigated	8	55	a	6	5.16		24.68	81	23.2222	0.573333	54
S42IL-146	Irrigated	8	55	s	8	6.07	7.93	27.48	90	22.1	0.607	53
S42IL-147	Irrigated	8	55	z	8	6.15	7.01	28.73	88	21.4	0.615	54
S42IL-148	Irrigated	8	55	z	6	4.07	5.82	23.15	91	19.5556	0.452222	55
S42IL-149	Irrigated	8	55	o	6	5.26	8.14	21.31	89	24.7	0.526	53
S42IL-153	Irrigated	8	55	c	8	4.72	5.06	23.46	100	22.3333	0.524444	55
Scarlett	Irrigated	9	55	g	12	4.815	8.79	23.86	82.5	22.3125	0.535	55
S42IL-101	Irrigated	9	55	l	12	1.97	6.38	16.4	75	20	0.328333	53
S42IL-102	Irrigated	9	55	m	12	5.01	9.34	26.35	75	21.1111	0.556667	56
S42IL-103	Irrigated	9	55	c	12	3.16	7.55	22.92	90	15.3333	0.351111	58
S42IL-104	Irrigated	9	55	j	12	0.55	5.72	12.67	60	21.5	0.275	54
S42IL-105	Irrigated	9	55	f	12	5.57	9.78	23.02	95	24.2	0.557	53
S42IL-106	Irrigated	9	55	a	10	4.15	7.35	21.85	80	23.75	0.51875	53
S42IL-107	Irrigated	9	55	q	10	5.54	4.3	40.47	70	15.2222	0.615556	36
S42IL-108	Irrigated	9	55	z	10	2.8	5.33	28.28	80	19.8	0.56	37
S42IL-109	Irrigated	9	55	m	10	7.25	7.96	36.8	75	19.7	0.725	49
S42IL-110	Irrigated	9	55	b	12	6.25	6.28	35.31	90	17.7	0.625	49
S42IL-111	Irrigated	9	55	p	10	6.63	8.57	31.89	86	23.1111	0.736667	51
S42IL-112	Irrigated	9	55	w	10	4.29	7.03	28.4	80	25.1667	0.715	55
S42IL-113	Irrigated	9	55	n	10	4.63	7.63	26.32	75	25.1429	0.661429	55
S42IL-114	Irrigated	9	55	u	12	2.83	6.42	19.67	75	20.5714	0.404286	55
S42IL-115	Irrigated	9	55	k	10							54
S42IL-116	Irrigated	9	55	d	12	4.72	7.56	24.84	95	21.1111	0.524444	56
S42IL-117	Irrigated	9	55	v	10	6.16	7.33	25.55	75	24.1	0.616	54
S42IL-118	Irrigated	9	55	c	10	2.28	6.76	17.24	74	18.8571	0.325714	54
S42IL-119	Irrigated	9	55	j	10	6.72	9.57	34.31	90	21.7778	0.746667	52
S42IL-120	Irrigated	9	55	o	10	3.08	6.57	23.17	82	22.1667	0.513333	54
S42IL-121	Irrigated	9	55	t	10	8.5	9.14	35.27	95	24.1	0.85	52
S42IL-122	Irrigated	9	55	i	12	6.96	8.66	26.88	78	23.5455	0.632727	53
S42IL-123	Irrigated	9	55	o	12	6.81	8.51	36.6	85	20.6667	0.756667	51
S42IL-124	Irrigated	9	55	p	12	3.91	8.35	18.46	78	21.2	0.391	56
S42IL-125	Irrigated	9	55	y	12	4.71	7.67	26.32	86	22.375	0.58875	55
S42IL-126	Irrigated	9	55	t	12	7.8	8.04	34.98	85	24.7778	0.866667	51
S42IL-127	Irrigated	9	55	s	12	5.78	7.33	25.44	82	22.7	0.578	50
S42IL-128	Irrigated	9	55	h	12	4.89	6.61	20.73	80	21.4545	0.444545	54
S42IL-129	Irrigated	9	55	q	12	6.64	7.72	31.94	82	23.1111	0.737778	50
S42IL-130	Irrigated	9	55	y	10	7.83	8.69	30.57	85	25.6	0.783	56
S42IL-131	Irrigated	9	55	d	10	4.41	7.67	24.24	88	22.75	0.55125	53
S42IL-132	Irrigated	9	55	e	10	1.91	7.56	12.02	72	15.9	0.191	56
S42IL-133	Irrigated	9	55	h	10	3.78	9.39	27.17	80	23.1667	0.63	55
S42IL-134	Irrigated	9	55	k	12	1.8	6.89	18.02	72	16.6667	0.3	56
S42IL-135	Irrigated	9	55	r	12	5.86	7.75	27.15	77	21.6	0.586	51
S42IL-136	Irrigated	9	55	u	10	6.37	8.51	29.06	81	21.9	0.637	53
S42IL-137	Irrigated	9	55	a	12	4.93	6.91	26.96	91	20.3333	0.547778	55
S42IL-138	Irrigated	9	55	r	10	2.21	7.15	17.86	75	20.6667	0.368333	54
S42IL-139	Irrigated	9	55	g	10							56
S42IL-140	Irrigated	9	55	e	12	2.82	6.8	17.29	95	20.375	0.3525	54
S42IL-141	Irrigated	9	55	x	10	6.97	5.64	29.64	80	23.5	0.697	55
S42IL-142	Irrigated	9	55	n	12	3.54	8.83	17.71	78	22.2222	0.393333	53
S42IL-143	Irrigated	9	55	v	12		7.85		92			55
S42IL-144	Irrigated	9	55	z	12	4.15	7.55	27.11	85	25.5	0.691667	57
S42IL-146	Irrigated	9	55	s	10	4.74	8.35	23.81	85	19.9	0.474	55
S42IL-147	Irrigated	9	55	x	12	3.21	6.09	32.76	90	24.5	0.8025	58
S42IL-148	Irrigated	9	55	l	10	7.3		28.96	80	25.2	0.73	54
S42IL-149	Irrigated	9	55	b	10	4.9	7.42	24.98	85	24.5	0.6125	55
S42IL-153	Irrigated	9	55	w	12	5.12	4.65	28.13	86	22.75	0.64	55
Scarlett	Drought	7	55	u	3	4.715	8.57	20.96	84.5	23.7444	0.496316	55
S42IL-101	Drought	7	55	v	3	4.41	9.34	19.5	85	25.1111	0.49	52
S42IL-102	Drought	7	55	q	1	3.65	8.53	18.8	95	21.5556	0.405556	54
S42IL-103	Drought	7	55	s	3	5.3	10.35	21.45	90	24.7	0.53	55
S42IL-104	Drought	7	55	n	1	4.54	8.37	20.1	87	22.6	0.454	54
S42IL-105	Drought	7	55	o	1	5.15	9.35	20.05	86	25.7	0.515	53
S42IL-106	Drought	7	55	o	3	4.87	6.7	20.28	85	24	0.487	55
S42IL-107	Drought	7	55	g	1	4.17	3.91	32.8	82	12.7	0.417	35
S42IL-108	Drought	7	55	w	1	2.71	4.38	27.37	85	19.8	0.542	36
S42IL-109	Drought	7	55	m	1	2.15	4.06	20.33	80	15.1429	0.307143	51
S42IL-110	Drought	7	55	f	1	4.78	8.16	24.53	95	19.5	0.478	49
S42IL-111	Drought	7	55	g	3	2.11	7.84	15.73	80	19.1429	0.301429	53
S42IL-112	Drought	7	55	z	3	5.61	9.03	24.08	86	23.3	0.561	56
S42IL-113	Drought	7	55	z	1	4.13	7.69	24.75	91	23.8571	0.59	56
S42IL-114	Drought	7	55	a	3	3.87	8.22	23.73	95	23.2857	0.552857	55
S42IL-115	Drought	7	55	a	1	2.67	5.35	20.82	94	21.3333	0.445	56
S42IL-116	Drought	7	55	x	3	3.24	7.84	23.13	85	23.3333	0.54	55
S42IL-117	Drought	7	55	h	1	4.98	8.86	22.74	80	19.9091	0.452727	56
S42IL-118	Drought	7	55	f	3	4.08	9.55	21.25	85	21.3333	0.453333	54
S42IL-119	Drought	7	55	s	1	4.32	9.26	23.35	85	23.125	0.54	53
S42IL-120	Drought	7	55	r	1	3.92	7.21	20.51	92	19.1	0.392	53
S42IL-121	Drought	7	55	p	3	4.16	10.72	23.61	90	22	0.52	49
S42IL-122	Drought	7	55	m	3	4.11	9.18	16.04	75	23.2727	0.373636	53
S42IL-123	Drought	7	55	r	3	1.56	2.54	13.36	80	19.5	0.26	52
S42IL-124	Drought	7	55	q	3	4.36	8.56	19.03	85	22.9	0.436	54
S42IL-125	Drought	7	55	y	1	3.15	6.01	23.34	90	22.5	0.525	55
S42IL-126	Drought	7	55	i	3	5.69	11.71	23.24	88	24.5	0.569	51
S42IL-127	Drought	7	55	i	1	4.42	8.55	22.31	88	22	0.491111	54
S42IL-128	Drought	7	55	b	3	4.51	8.65	20.12	91	22.4	0.451	55
S42IL-129	Drought	7	55	u	1	4.24	6.84	19.81	84	21.4	0.424	53
S42IL-130	Drought	7	55	k	3	4.6	7.55	24.09	84	23.875	0.575	55
S42IL-131	Drought	7	55	e	3	5.05	8.73	22.64	90	24.7778	0.561111	55
S42IL-132	Drought	7	55	t	1	4.73	7.71	23.65	85	25	0.59125	57
S42IL-133	Drought	7	55	v	1	4.26	9.02	23.01	88	26.4286	0.608571	58
S42IL-134	Drought	7	55	e	1	3.26	3.76	18.74	85	21.75	0.4075	54
S42IL-135	Drought	7	55	n	3	4.18	7.85	17.62	85	23.7	0.418	52
S42IL-136	Drought	7	55	j	1	3.62	8.61	17.76	83	20.4	0.362	54
S42IL-137	Drought	7	55	l	1	4.31	10.01	18.59	95	23.2	0.431	51
S42IL-138	Drought	7	55	c	1	3.71	8.31	17.76	86	23.2222	0.412222	55
S42IL-139	Drought	7	55	h	3	4.45	7.78	22.37	90	22.1111	0.494444	56
S42IL-140	Drought	7	55	b	1	3.46	7.27	19.22	90	20	0.384444	56
S42IL-141	Drought	7	55	c	3	3.56	8.21	18.54	90	24	0.445	54
S42IL-142	Drought	7	55	l	3	3.3	6.55	19.74	78	23.8571	0.471429	55
S42IL-143	Drought	7	55	w	3		8.32		88			56
S42IL-144	Drought	7	55	x	1	3.99	7.74	20.79	94	19.2	0.399	54
S42IL-146	Drought	7	55	y	3	3.96	7.47	19.88	84	24.875	0.495	55
S42IL-147	Drought	7	55	p	1	3.35	6.74	18.11	80	20.5556	0.372222	54
S42IL-148	Drought	7	55	d	1	3.53	6.36	20.74	87	24.2857	0.504286	53
S42IL-149	Drought	7	55	j	3	3.93	9.2	16.04	91	24.5	0.393	54
S42IL-153	Drought	7	55	t	3	4.49	8.25	23.02	91	24.375	0.56125	54
Scarlett	Drought	8	55	a	7	3.35	9.14	18.72	92	22.375	0.41875	56
S42IL-101	Drought	8	55	c	5	3.73	7.76	23.94	91	26	0.621667	56
S42IL-102	Drought	8	55	h	5	4.2	10.21	19.53	93	21.5	0.42	56
S42IL-103	Drought	8	55	h	7	4.16	8.45	18.65	88	24.7778	0.462222	58
S42IL-104	Drought	8	55	q	5	5.76	8.67	26.31	92	21.9	0.576	52
S42IL-105	Drought	8	55	t	5	4.8	9.37	22.31	110	23.8889	0.533333	52
S42IL-106	Drought	8	55	m	7	3.76	7.57	20.53	86	22.875	0.47	54
S42IL-107	Drought	8	55	q	7	4.23	4.94	26.29	75	13.4167	0.3525	36
S42IL-108	Drought	8	55	x	7	2.81	6.52	28.09	80	25	0.7025	36
S42IL-109	Drought	8	55	m	5	4.16	6.92	21.12	85	17.9091	0.378182	49
S42IL-110	Drought	8	55	w	5	4.58	5.98	29.71	85	17.1111	0.508889	46
S42IL-111	Drought	8	55	b	5	4.01	6.54	23.47	90	21.375	0.50125	56
S42IL-112	Drought	8	55	b	7	3.55	7.69	18.31	85	21.5556	0.394444	57
S42IL-113	Drought	8	55	g	7	2.9	9.35	15.76	93	23	0.3625	54
S42IL-114	Drought	8	55	f	5	3.13	6.7	17.37	86	22.5	0.39125	54
S42IL-115	Drought	8	55	y	7	4.13	7.14	20.05	85	22.8889	0.458889	53
S42IL-116	Drought	8	55	f	7	3.38	7.48	18.65	95	20.1111	0.375556	54
S42IL-117	Drought	8	55	n	5	4.98	9.41	19.68	95	21.0833	0.415	54
S42IL-118	Drought	8	55	j	7	3.7	8.61	18.98	90	21.6667	0.411111	54
S42IL-119	Drought	8	55	p	7	3.59	7.86	18.8	90	19.1	0.359	53
S42IL-120	Drought	8	55	s	5	4.87	10.41	21.25	85	20.8182	0.442727	52
S42IL-121	Drought	8	55	o	7	2.91	8.34	19.52	90	21.2857	0.415714	54
S42IL-122	Drought	8	55	l	7	3.35	8.67	16.85	85	22.1111	0.372222	54
S42IL-123	Drought	8	55	p	5	4.83	7.77	25.04	90	17.5455	0.439091	52
S42IL-124	Drought	8	55	w	7	3.61	7.98	19.51	91	23.125	0.45125	55
S42IL-125	Drought	8	55	r	5	4.55	8.29	25.12	94	22.625	0.56875	52
S42IL-126	Drought	8	55	v	7	3.95	7.67	19.86	92	22.1111	0.438889	52
S42IL-127	Drought	8	55	r	7	4.07	8.42	17.62	85	25.6667	0.452222	53
S42IL-128	Drought	8	55	k	7	3.14	6.83	17.23	85	22.75	0.3925	54
S42IL-129	Drought	8	55	n	7	2.09	7.16	15.68	85	22.1667	0.348333	55
S42IL-130	Drought	8	55	j	5	4.82	9.13	21.25	95	25.2222	0.535556	53
S42IL-131	Drought	8	55	g	5	4.56	10.2	21.5	82	23.5556	0.506667	53
S42IL-132	Drought	8	55	i	7	0.82	4.87	11.87	79	23	0.273333	56
S42IL-133	Drought	8	55	y	5	4.4	8.17	22.78	94	24.125	0.55	57
S42IL-134	Drought	8	55	x	5	2.92	8.08	17.36	86	18.6667	0.324444	54
S42IL-135	Drought	8	55	v	5	4.4	8.8	19.71	95	20.2727	0.4	50
S42IL-136	Drought	8	55	d	5	3.17	9.84	17.43	85	22.75	0.39625	54
S42IL-137	Drought	8	55	k	5	2.38	8.35	15.55	90	19.125	0.2975	53
S42IL-138	Drought	8	55	t	7	3.98	3.36	17.21	85	25.6667	0.442222	51
S42IL-139	Drought	8	55	l	5	1.82	4.79	13.98	80	21.6667	0.303333	55
S42IL-140	Drought	8	55	e	7	2.8	8.67	18.07	95	22.1429	0.4	53
S42IL-141	Drought	8	55	u	7	1.3	7.05	15.17	90	21.5	0.325	56
S42IL-142	Drought	8	55	d	7	2.99	7.28	16.71	90	25.5714	0.427143	57
S42IL-143	Drought	8	55	u	5		5.67		90			56
S42IL-144	Drought	8	55	a	5	4.08	7.82	20.62	88	28.2857	0.582857	54
S42IL-146	Drought	8	55	s	7	3.48	7.82	17.57	92	22	0.386667	53
S42IL-147	Drought	8	55	z	7	3.87	7.36	20.72	85	18.7	0.387	54
S42IL-148	Drought	8	55	z	5	5.42	8.8	25.11	95	24	0.602222	55
S42IL-149	Drought	8	55	o	5	4.3	9.17	17.77	95	24.2	0.43	53
S42IL-153	Drought	8	55	c	7	2.53	7.27	15.7	85	23	0.361429	55
Scarlett	Drought	9	55	g	11	4.215	8.22	19.565	83.5	20.6227	0.401429	55
S42IL-101	Drought	9	55	l	11	5.06	8.84	23.74	85	23.6667	0.562222	53
S42IL-102	Drought	9	55	m	11	4.15	9.95	21.49	84	24.125	0.51875	56
S42IL-103	Drought	9	55	c	11	2.47	7.05	22.06	75	22.4	0.494	58
S42IL-104	Drought	9	55	j	11	2.11	7.04	16.33	75	16.125	0.26375	54
S42IL-105	Drought	9	55	f	11	3	8.37	22.7	92	22	0.5	53
S42IL-106	Drought	9	55	a	9	4.61	7.5	22.6	90	20.4	0.461	53
S42IL-107	Drought	9	55	q	9	4.65	4.46	39.07	80	13.2222	0.516667	36
S42IL-108	Drought	9	55	z	9	2.59	3.52	35.49	80	12.1667	0.431667	37
S42IL-109	Drought	9	55	m	9	3.51		23.54	85	16.5556	0.39	49
S42IL-110	Drought	9	55	b	11	3.42	6.34	21.89	84	15.6	0.342	49
S42IL-111	Drought	9	55	p	9	5.81	9.73	24.93	85	23.3	0.581	51
S42IL-112	Drought	9	55	w	9	4.8	8.94	20.86	90	23	0.48	55
S42IL-113	Drought	9	55	n	9	5.62	10.86	22.39	88	25.1	0.562	55
S42IL-114	Drought	9	55	u	11	5.34	8.41	24.73	95	24	0.593333	55
S42IL-115	Drought	9	55	k	9	6.7	9.12	23.57	90	25.8182	0.609091	54
S42IL-116	Drought	9	55	d	11	3.56	7.99	17.36	90	18.6364	0.323636	56
S42IL-117	Drought	9	55	v	9	4.39	8.49	20.23	83	24.1111	0.487778	54
S42IL-118	Drought	9	55	c	9	4.39	7.19	22.77	92	21.4444	0.487778	54
S42IL-119	Drought	9	55	j	9	4.48	11.99	21.75	94	18.7273	0.407273	52
S42IL-120	Drought	9	55	o	9	5.71	9.39	24.62	92	23.2	0.571	54
S42IL-121	Drought	9	55	t	9	6.38	9.29	26.28	104	24.3	0.638	52
S42IL-122	Drought	9	55	i	11	3.59	7.33	18.71	82	19.2	0.359	53
S42IL-123	Drought	9	55	o	11	4.04	7.39	21.72	82	18.6	0.404	51
S42IL-124	Drought	9	55	p	11	3.41	8.07	17.42	80	21.7778	0.378889	56
S42IL-125	Drought	9	55	y	11	5.22	8.05	22.72	90	23	0.522	55
S42IL-126	Drought	9	55	t	11	5.11	8.5	22.6	86	25.1111	0.567778	51
S42IL-127	Drought	9	55	s	11	3.96	8.46	20.43	85	21.5556	0.44	50
S42IL-128	Drought	9	55	h	11	3.58	7.87	18.66	82	16	0.298333	54
S42IL-129	Drought	9	55	q	11	4.76	7.02	20.53	82	23.2	0.476	50
S42IL-130	Drought	9	55	y	9	3.99	7.11	21.7	87	23	0.49875	56
S42IL-131	Drought	9	55	d	9	3.38	9.19	19.43	90	21.75	0.4225	53
S42IL-132	Drought	9	55	e	9	4.44	9.16	28.85	88	25.6667	0.74	56
S42IL-133	Drought	9	55	h	9	4.17	9.09	23.98	86	21.75	0.52125	55
S42IL-134	Drought	9	55	k	11	2.76	6.19	18.5	76	18.625	0.345	56
S42IL-135	Drought	9	55	r	11	2.21	5.25	18.28	70	20.1667	0.368333	51
S42IL-136	Drought	9	55	u	9	4.32		19.74	88	24.3333	0.48	53
S42IL-137	Drought	9	55	a	11	3.34	7.08	20.34	102	20.5	0.4175	55
S42IL-138	Drought	9	55	r	9	4.22	8.08	20.19	85	23.2222	0.468889	54
S42IL-139	Drought	9	55	g	9	3.45	7.04	18.36	89	23.5	0.43125	56
S42IL-140	Drought	9	55	e	11	5.04	8.77	22.59	84	22.3	0.504	54
S42IL-141	Drought	9	55	x	9	4.61	8.39	23.03	85	25	0.57625	55
S42IL-142	Drought	9	55	n	11	4.92	8.54	20.51	90	24	0.492	53
S42IL-143	Drought	9	55	v	11		8.34		93			55
S42IL-144	Drought	9	55	z	11	5.1	8.05	22.08	90	28.875	0.6375	57
S42IL-146	Drought	9	55	s	9	4.1	7.79	19.34	85	23.5556	0.455556	55
S42IL-147	Drought	9	55	x	11	3.92	7.31	18.39	75	23.6667	0.435556	58
S42IL-148	Drought	9	55	l	9	4.25	8.19	19.68	98	24	0.472222	54
S42IL-149	Drought	9	55	b	9	3.17	6.5	20.83	91	21.7143	0.452857	55
S42IL-153	Drought	9	55	w	11	4.07	7.03	22.46	94	22.625	0.50875	55
Scarlett	Irrigated	10	56	n	3	4.51	6.3	39.96	89	18.8333	0.751667	51
S42IL-101	Irrigated	10	56	c	3	4.02	5.28	28.11	88	20.4286	0.574286	50
S42IL-102	Irrigated	10	56	t	1	3.13	6.6	36.37	86	21.5	0.7825	55
S42IL-103	Irrigated	10	56	c	3	6.7	6.1	41.63	89	20.125	0.8375	53
S42IL-104	Irrigated	10	56	z	1	4.68	5.82	30.98	78	21.5714	0.668571	58
S42IL-105	Irrigated	10	56	y	1	3.07	5.12	30.43	82	20.2	0.614	55
S42IL-106	Irrigated	10	56	f	3	12.52	7.91	43.33	89	24.0833	1.04333	45
S42IL-107	Irrigated	10	56	q	1	2.1	2.34	21.41	70	10.8889	0.233333	26
S42IL-108	Irrigated	10	56	p	1	4.68	7.1	48.71	95	24	1.17	27
S42IL-109	Irrigated	10	56	a	1	2.21	2.88	40.94	90	13.5	0.5525	43
S42IL-110	Irrigated	10	56	m	1	3.29	4.35	45.11	89	14.6	0.658	46
S42IL-111	Irrigated	10	56	c	1	7.29	5.89	36.45	85	20	0.729	49
S42IL-112	Irrigated	10	56	k	3	6.52	7.14	38.79	90	24	0.931429	51
S42IL-113	Irrigated	10	56	j	1	10.15	9.54	41.45	85	27.2222	1.12778	53
S42IL-114	Irrigated	10	56	r	1	3.96	4.84	43.03	89	23	0.99	52
S42IL-115	Irrigated	10	56	j	3	4.48	5.01	24.77	85	22.625	0.56	51
S42IL-116	Irrigated	10	56	q	3	8.12	7.83	33.01	95	24.6	0.812	51
S42IL-117	Irrigated	10	56	w	3	7.08	6.54	32.48	89	21.8	0.708	56
S42IL-118	Irrigated	10	56	l	1	2.76	7.41	35.33	85	15.6	0.552	49
S42IL-119	Irrigated	10	56	z	3	8.1	7.35	38.03	85	21.3	0.81	55
S42IL-120	Irrigated	10	56	n	1	9.08	6.71	42.02	86	24	1.00889	49
S42IL-121	Irrigated	10	56	u	3	7.61	8.29	29.37	90	25.9	0.761	49
S42IL-122	Irrigated	10	56	y	3	5.89	7.25	41.21	86	20.4286	0.841429	57
S42IL-123	Irrigated	10	56	c	1	6.53	4.8	45.05	85	14.5	0.653	50
S42IL-124	Irrigated	10	56	g	1	5.13	5.86	33.94	84	21.5714	0.732857	53
S42IL-125	Irrigated	10	56	a	3	7.6	4.87	36.73	82	20.7	0.76	50
S42IL-126	Irrigated	10	56	o	1	9.65	6.99	46.42	85	23.1111	1.07222	49
S42IL-127	Irrigated	10	56	x	3	4.55	7.44	27.25	88	16.7	0.455	50
S42IL-128	Irrigated	10	56	f	1	8.56	6.17	41.78	91	20.5	0.856	50
S42IL-129	Irrigated	10	56	l	3	4.4	5.93	28.94	88	16.8889	0.488889	51
S42IL-130	Irrigated	10	56	s	1	3.85	7.98	34.1	88	22.6	0.77	52
S42IL-131	Irrigated	10	56	t	3	8.59	7.95	37.52	85	25.4444	0.954444	53
S42IL-132	Irrigated	10	56	m	3	4.24	7.64	22.07	90	21.3333	0.471111	50
S42IL-133	Irrigated	10	56	u	1	2.12	6.67	23.33	80	22.75	0.53	57
S42IL-134	Irrigated	10	56	h	3	7.08	7.16	37.68	90	20.8889	0.786667	49
S42IL-135	Irrigated	10	56	v	3	6.95	7.95	39.92	84	21.75	0.86875	51
S42IL-136	Irrigated	10	56	e	3	8.28	7.06	39.41	85	21	0.828	50
S42IL-137	Irrigated	10	56	i	3	10.76	8.09	38.02	95	28.3	1.076	50
S42IL-138	Irrigated	10	56	x	1	2.94	4	37.63	90	19.5	0.735	55
S42IL-139	Irrigated	10	56	w	1	4.04	5.25	32.07	88	21	0.673333	55
S42IL-140	Irrigated	10	56	o	3	4.55	5.33	30.93	86	18.375	0.56875	52
S42IL-141	Irrigated	10	56	d	3	4.36	5.65	29.46	88	21.1429	0.622857	48
S42IL-142	Irrigated	10	56	g	3	4.27	7.22	20.61	85	20.7	0.427	52
S42IL-143	Irrigated	10	56	e	1	4.52	5.23	18.53	85	30.5	0.565	54
S42IL-144	Irrigated	10	56	i	1	4.14	5.8	49.33	90	21	1.035	53
S42IL-146	Irrigated	10	56	p	3	7.01	5.96	41.74	91	21	0.87625	51
S42IL-147	Irrigated	10	56	v	1	4.81	7.37	30.08	75	22.8571	0.687143	55
S42IL-148	Irrigated	10	56	r	3	11.25	7.02	38.94	91	26.2727	1.02273	48
S42IL-149	Irrigated	10	56	s	3	6.93	13.08	41.25	85	16.8	0.693	50
S42IL-153	Irrigated	10	56	h	1	2.28	3.35	30.03	86	15.2	0.456	53
Scarlett	Irrigated	11	56	a	7	6.35	5.04	34.16	89	20.6667	0.705556	48
S42IL-101	Irrigated	11	56	q	5	5.16	5.51	33.91	85	19	0.645	52
S42IL-102	Irrigated	11	56	v	5	4.73	6.1	46.39	83	20.4	0.946	57
S42IL-103	Irrigated	11	56	z	5	7.43	7.26	37.51	85	22	0.825556	57
S42IL-104	Irrigated	11	56	x	7	7.53	6.27	36.35	83	20.7	0.753	50
S42IL-105	Irrigated	11	56	h	7	4.77	4.49	35.6	81	26.8	0.954	48
S42IL-106	Irrigated	11	56	a	5	7.7	5.07	37.95	84	22.5556	0.855556	48
S42IL-107	Irrigated	11	56	h	5	2.1	2.47	22.08	75	11.875	0.2625	27
S42IL-108	Irrigated	11	56	x	5	4.44	6.41	36.12	90	20.5	0.74	27
S42IL-109	Irrigated	11	56	f	7	4.44	4.28	43.12	83	12.875	0.555	45
S42IL-110	Irrigated	11	56	y	5	8.25	5.06	45.35	85	18.2	0.825	46
S42IL-111	Irrigated	11	56	d	7	6.62	6.16	34.86	87	21.1111	0.735556	46
S42IL-112	Irrigated	11	56	m	7	8.33	7.43	35.02	80	23.8	0.833	50
S42IL-113	Irrigated	11	56	e	5	5.09	6.29	44.66	95	19	0.848333	50
S42IL-114	Irrigated	11	56	g	5	12.64	8.3	44.98	85	28.1	1.264	51
S42IL-115	Irrigated	11	56	k	5	7.88	6.02	36.47	85	24	0.875556	51
S42IL-116	Irrigated	11	56	i	5	9.02	10.64	45.99	86	19.6	0.902	47
S42IL-117	Irrigated	11	56	r	7	6.5	5.67	29.29	80	22.2	0.65	50
S42IL-118	Irrigated	11	56	d	5	8.31	6.34	36.92	90	22.5	0.831	48
S42IL-119	Irrigated	11	56	z	7	8.73	6.84	38.3	80	22.8	0.873	52
S42IL-120	Irrigated	11	56	c	7	6.4	4.65	42.67	88	18.75	0.8	50
S42IL-121	Irrigated	11	56	t	5	8.05	7.3	34.42	84	23.4	0.805	47
S42IL-122	Irrigated	11	56	c	5	2.11	5.16	39.09	82	10.8	0.422	49
S42IL-123	Irrigated	11	56	c	5	7.7	5.01	37.19	88	20.7	0.77	49
S42IL-124	Irrigated	11	56	o	5	9.34	8.09	37.49	84	24.9	0.934	53
S42IL-125	Irrigated	11	56	u	5	9.45	7.98	39.88	88	29.625	1.18125	48
S42IL-126	Irrigated	11	56	p	5	12.09	8.24	47.02	80	25.7	1.209	48
S42IL-127	Irrigated	11	56	s	5	6.31	6.68	33.23	85	23.75	0.78875	48
S42IL-128	Irrigated	11	56	k	7	7.03	6.55	33.94	83	20.7	0.703	49
S42IL-129	Irrigated	11	56	w	7	4.36	6.08	24.89	82	21.875	0.545	52
S42IL-130	Irrigated	11	56	n	7	5.57	6.13	30.29	90	23	0.69625	50
S42IL-131	Irrigated	11	56	m	5	10.8	8.58	40.43	84	26.7	1.08	50
S42IL-132	Irrigated	11	56	t	7	2.12	7.17	13.16	80	20.125	0.265	50
S42IL-133	Irrigated	11	56	p	7	5.24	7.37	32.17	84	20.375	0.655	59
S42IL-134	Irrigated	11	56	y	7	4.75	6.17	26.69	82	19.7778	0.527778	53
S42IL-135	Irrigated	11	56	r	5	9.69	7.26	36.44	78	26.6	0.969	49
S42IL-136	Irrigated	11	56	o	7	4.92	7.1	24.57	80	20	0.492	50
S42IL-137	Irrigated	11	56	v	7	8.49	7.44	37.58	88	22.6	0.849	51
S42IL-138	Irrigated	11	56	j	7	4.71	5.24	24.66	79	19.1	0.471	49
S42IL-139	Irrigated	11	56	j	5	5.56	6.01	33.09	82	24	0.794286	48
S42IL-140	Irrigated	11	56	q	7	3.23	6.21	18.88	82	21.375	0.40375	49
S42IL-141	Irrigated	11	56	c	7	1.76	4.35	20.5	88	17.2	0.352	49
S42IL-142	Irrigated	11	56	l	5	9.97	8.71	42.42	89	23.5	0.997	49
S42IL-143	Irrigated	11	56	n	5	9.3	7.86	31.63	85	29.4	0.93	53
S42IL-144	Irrigated	11	56	e	7	9.08	6.55	38.33	80	26.3333	1.00889	49
S42IL-146	Irrigated	11	56	s	7	5.24	6.54	32.74	87	20	0.655	49
S42IL-147	Irrigated	11	56	l	7	10.1	8.46	35.81	84	25.6364	0.918182	50
S42IL-148	Irrigated	11	56	i	7	6.71	7.48	32.57	100	20.6	0.671	49
S42IL-149	Irrigated	11	56	u	7	4.19	6.1	38.12	80	18.3333	0.698333	50
S42IL-153	Irrigated	11	56	w	5	7.45	6.07	37.63	84	19.8	0.745	54
Scarlett	Irrigated	12	56	h	11	11.91	5.37	42.54	78	25.4545	1.08273	53
S42IL-101	Irrigated	12	56	m	9	5.92	5.41	35.02	85	18.7778	0.657778	50
S42IL-102	Irrigated	12	56	d	9	4.44	4.01	36.73	82	17.2857	0.634286	54
S42IL-103	Irrigated	12	56	y	11	9.07	7.69	41.21	86	22	0.907	56
S42IL-104	Irrigated	12	56	l	9	11.2	7.33	41.62	90	24.4545	1.01818	50
S42IL-105	Irrigated	12	56	k	11	5.64	6.69	29.51	78	23.875	0.705	47
S42IL-106	Irrigated	12	56	c	11	2.52	4.83	21.69	80	16.5714	0.36	48
S42IL-107	Irrigated	12	56	z	11	3.99	3.97	31.89	84	12.5	0.399	26
S42IL-108	Irrigated	12	56	k	9	6.38	5.5	37.96	95	16.8	0.638	26
S42IL-109	Irrigated	12	56	q	11	7.47	6.54	42.68	85	17.5	0.747	49
S42IL-110	Irrigated	12	56	t	9	9.67	7.58	44.99	87	21.5	0.967	43
S42IL-111	Irrigated	12	56	f	9	8.08	6.4	36.91	88	21.9	0.808	47
S42IL-112	Irrigated	12	56	a	11	6.33	3.93	41.39	87	19.125	0.79125	53
S42IL-113	Irrigated	12	56	g	9	5.65	5.08	34.26	85	20.625	0.70625	49
S42IL-114	Irrigated	12	56	f	11	9.48	7.9	41.23	83	20.9091	0.861818	49
S42IL-115	Irrigated	12	56	d	11	6.38	5.45	27.98	80	22.8	0.638	49
S42IL-116	Irrigated	12	56	u	9	7.26	5.84	38.84	82	23.375	0.9075	49
S42IL-117	Irrigated	12	56	n	11	7.89	6.73	35.21	81	22.4	0.789	50
S42IL-118	Irrigated	12	56	j	9	9.67	7.11	43.35	92	22.3	0.967	48
S42IL-119	Irrigated	12	56	x	11	10.4	7.25	39.56	84	23.9091	0.945455	51
S42IL-120	Irrigated	12	56	a	9	7.12	5.1	34.58	85	20.6	0.712	49
S42IL-121	Irrigated	12	56	t	11	10.54	8	38.18	88	25.0909	0.958182	49
S42IL-122	Irrigated	12	56	m	11	7.27	5.67	41.76	78	21.75	0.90875	52
S42IL-123	Irrigated	12	56	i	11	9.43	8.29	37.7	81	22.7273	0.857273	48
S42IL-124	Irrigated	12	56	j	11	7.25	6.52	30.85	80	23.5	0.725	53
S42IL-125	Irrigated	12	56	c	9	5.46	5.67	27	90	22.4444	0.606667	47
S42IL-126	Irrigated	12	56	q	9	10.64	8.54	45.07	85	26.2222	1.18222	49
S42IL-127	Irrigated	12	56	o	11	3.68	7.85	18.03	81	22.6667	0.408889	50
S42IL-128	Irrigated	12	56	w	11	6.66	6.51	42.17	80	17.5556	0.74	53
S42IL-129	Irrigated	12	56	x	9	5.59	5.57	41.1	92	22.6667	0.931667	51
S42IL-130	Irrigated	12	56	s	11	6.94	7.6	29.17	81	26.4444	0.771111	52
S42IL-131	Irrigated	12	56	w	9	4.09	4.45	33.8	80	20.1667	0.681667	51
S42IL-132	Irrigated	12	56	c	9	6.59	5.61	30.36	85	21.7	0.659	48
S42IL-133	Irrigated	12	56	v	9	10	8.6	40.16	85	24.9	1	55
S42IL-134	Irrigated	12	56	e	11	7.95	6.12	33.69	82	21.4545	0.722727	50
S42IL-135	Irrigated	12	56	z	9	10	7.39	38.46	83	26	1	50
S42IL-136	Irrigated	12	56	u	11	8.91	7.77	37.92	82	23.5	0.891	50
S42IL-137	Irrigated	12	56	p	9	10.6	8.25	38.82	90	27.3	1.06	47
S42IL-138	Irrigated	12	56	r	9	7.78	5.77	43.72	87	22.25	0.9725	49
S42IL-139	Irrigated	12	56	y	9	9.44	5.6	41.94	85	22.5	0.944	50
S42IL-140	Irrigated	12	56	l	11	9.09	7.29	36.05	95	25.2	0.909	50
S42IL-141	Irrigated	12	56	r	11	7.78	5.82	39.08	79	24.875	0.9725	50
S42IL-142	Irrigated	12	56	e	9	10.42	7.67	38.75	85	20.6923	0.801538	52
S42IL-143	Irrigated	12	56	i	9	5.2	6.22	25.39	85	25.625	0.65	50
S42IL-144	Irrigated	12	56	g	11	1.06	4.07	19.29	85	13.75	0.265	52
S42IL-146	Irrigated	12	56	v	11	7.67	6.76	30.06	84	23.1818	0.697273	52
S42IL-147	Irrigated	12	56	h	9	6.64	7.11	29.14	80	22.8	0.664	50
S42IL-148	Irrigated	12	56	n	9	9.06	9.3	41.01	94	24.5556	1.00667	47
S42IL-149	Irrigated	12	56	o	9	5.81	4.93	37.03	85	26.1667	0.968333	52
S42IL-153	Irrigated	12	56	p	11	8.6	6.85	36.58	75	23.5	0.86	52
Scarlett	Drought	10	56	n	4	10.3	7.75	41.03	95	25.1	1.03	51
S42IL-101	Drought	10	56	c	4	2.11	3.88	25.77	86	20.5	0.5275	50
S42IL-102	Drought	10	56	t	2	8.51	7.29	39.06	85	21.8	0.851	55
S42IL-103	Drought	10	56	c	4	6.53	5.67	32.96	87	19.8	0.653	53
S42IL-104	Drought	10	56	z	2	3.12	5.13	28.58	76	21.8	0.624	58
S42IL-105	Drought	10	56	y	2	5.8	7.14	29.17	81	24.875	0.725	55
S42IL-106	Drought	10	56	f	4	0.86	2.43	25.94	79	16.5	0.43	45
S42IL-107	Drought	10	56	q	2	1.29	2.26	22.33	69	11.6	0.258	26
S42IL-108	Drought	10	56	p	2	5.32	7.08	43.96	80	24.2	1.064	27
S42IL-109	Drought	10	56	a	2	4.34	4.34	29.73	80	14.6	0.434	43
S42IL-110	Drought	10	56	m	2	5.47	5.76	42.38	88	16.125	0.68375	46
S42IL-111	Drought	10	56	c	2	5.3	5.71	25.85	80	20.5	0.53	49
S42IL-112	Drought	10	56	k	4	6.19	7.6	34.76	90	25.4286	0.884286	51
S42IL-113	Drought	10	56	j	2	4.93	8.04	23.69	89	23.1111	0.547778	53
S42IL-114	Drought	10	56	r	2	6.91	7.65	33.08	75	20.9	0.691	52
S42IL-115	Drought	10	56	j	4	6.63	5.85	35.24	90	23.5	0.82875	51
S42IL-116	Drought	10	56	q	4	4.27	4.25	42.7	91	20	0.854	51
S42IL-117	Drought	10	56	w	4	6.1	5.8	48.02	91	15.875	0.7625	56
S42IL-118	Drought	10	56	l	2	7.38	4.29	32.94	84	24.8889	0.82	49
S42IL-119	Drought	10	56	z	4	9.58	7.16	41.29	78	23.2	0.958	55
S42IL-120	Drought	10	56	n	2	5.55	6.9	25.71	80	24	0.616667	49
S42IL-121	Drought	10	56	u	4	9.44	8.33	37.16	92	25.4	0.944	49
S42IL-122	Drought	10	56	y	4	4.76	5.22	37.48	84	15.875	0.595	57
S42IL-123	Drought	10	56	c	2	4.58	4.76	27.59	85	18.4444	0.508889	50
S42IL-124	Drought	10	56	g	2	4.74	6.26	27.54	84	19.1111	0.526667	53
S42IL-125	Drought	10	56	a	4	4.22	5.05	25.55	85	18.3333	0.468889	50
S42IL-126	Drought	10	56	o	2	5.14	7.64	25.43	84	20.2	0.514	49
S42IL-127	Drought	10	56	x	4	5.95	6.79	35.02	85	18.8889	0.661111	50
S42IL-128	Drought	10	56	f	2	4.55	5.86	22.41	82	20.3	0.455	50
S42IL-129	Drought	10	56	l	4	4.9	5.58	39.55	87	17.7143	0.7	51
S42IL-130	Drought	10	56	s	2	4.71	7.09	24.27	80	21.5556	0.523333	52
S42IL-131	Drought	10	56	t	4	6.06	5.62	45.54	83	22.1667	1.01	53
S42IL-132	Drought	10	56	m	4	7.63	7.39	36.15	92	19.1818	0.693636	50
S42IL-133	Drought	10	56	u	2	4.61	7.65	29.57	86	19.5	0.57625	57
S42IL-134	Drought	10	56	h	4	3.49	5.49	26.66	87	21.8333	0.581667	49
S42IL-135	Drought	10	56	v	4	5.78	8.78	26.04	82	24.6667	0.642222	51
S42IL-136	Drought	10	56	e	4	6.31	6.29	27.92	83	22.6	0.631	50
S42IL-137	Drought	10	56	i	4	7.8	7	33.77	94	23.1	0.78	50
S42IL-138	Drought	10	56	x	2	3.22	6.25	29.55	86	18.1667	0.536667	55
S42IL-139	Drought	10	56	w	2	4.85	5.35	24.11	75	20.1	0.485	55
S42IL-140	Drought	10	56	o	4	5.76	5.75	34.27	100	21	0.72	52
S42IL-141	Drought	10	56	d	4	5.73	6.28	25.47	87	22.5	0.573	48
S42IL-142	Drought	10	56	g	4	6.21	7.42	25.68	86	24.2	0.621	52
S42IL-143	Drought	10	56	e	2	6.42	6.93	22.62	86	28.4	0.642	54
S42IL-144	Drought	10	56	i	2	3.53	5.29	30.2	86	19.5	0.588333	53
S42IL-146	Drought	10	56	p	4	8.6	7.84	38.23	89	22.5	0.86	51
S42IL-147	Drought	10	56	v	2	5.24	7	30.82	89	24.2857	0.748571	55
S42IL-148	Drought	10	56	r	4	5.22	8.95	26.9	85	24.25	0.6525	48
S42IL-149	Drought	10	56	s	4	7.56	7.29	26.7	84	28.3	0.756	50
S42IL-153	Drought	10	56	h	2	5.22	6.31	33.44	80	22.2857	0.745714	53
Scarlett	Drought	11	56	a	8	4.62	4.53	27.8	88	18.4444	0.513333	48
S42IL-101	Drought	11	56	q	6	4.9	6	29.88	82	23.4286	0.7	52
S42IL-102	Drought	11	56	v	6	5.69	6.88	36.25	86	19.625	0.71125	57
S42IL-103	Drought	11	56	z	6	6.48	7.12	30.14	70	23.8889	0.72	57
S42IL-104	Drought	11	56	x	8	5.93	5.6	31.07	85	23.875	0.74125	50
S42IL-105	Drought	11	56	h	8	6.19	7.3	24.37	100	25.4	0.619	48
S42IL-106	Drought	11	56	a	6	5.61	5.1	26.09	79	21.5	0.561	48
S42IL-107	Drought	11	56	h	6	4.15	3.97	32.97	80	12.6	0.415	27
S42IL-108	Drought	11	56	x	6	5.02	4.5	33.25	80	18.875	0.6275	27
S42IL-109	Drought	11	56	f	8	4.34	5.98	26.66	83	16.3	0.434	45
S42IL-110	Drought	11	56	y	6	3.49	5.62	23.45	76	18.625	0.43625	46
S42IL-111	Drought	11	56	d	8	5.54	5.52	26.14	82	21.2	0.554	46
S42IL-112	Drought	11	56	m	8	6.67	7.6	27	82	24.7	0.667	50
S42IL-113	Drought	11	56	e	6	6.22	6.02	29.91	80	23.1111	0.691111	50
S42IL-114	Drought	11	56	g	6	4.45	5.35	35	90	25.4	0.89	51
S42IL-115	Drought	11	56	k	6	5.95	6.8	29.59	80	25.125	0.74375	51
S42IL-116	Drought	11	56	i	6	5.8	7.04	26.49	89	21.9	0.58	47
S42IL-117	Drought	11	56	r	8	5.79	6.69	24.84	95	23.3	0.579	50
S42IL-118	Drought	11	56	d	6	5.72	6.04	26.71	78	21.4	0.572	48
S42IL-119	Drought	11	56	z	8	6.12	6.44	34.2	85	22.375	0.765	52
S42IL-120	Drought	11	56	c	8	5.97	5.54	30.45	87	21.7778	0.663333	50
S42IL-121	Drought	11	56	t	6	7.2	7.86	34.1	82	21.1	0.72	47
S42IL-122	Drought	11	56	c	6	6.22	5.98	26.7	80	23.3	0.622	49
S42IL-123	Drought	11	56	c	6	4.57	5.38	31.5	92	20.7143	0.652857	49
S42IL-124	Drought	11	56	o	6	5.68	7.22	26.19	82	21.7	0.568	53
S42IL-125	Drought	11	56	u	6	6.46	7.72	26.58	82	24.3	0.646	48
S42IL-126	Drought	11	56	p	6	5.76	7.94	27.58	84	23.2222	0.64	48
S42IL-127	Drought	11	56	s	6	4.57	6.72	23.69	88	21.4444	0.507778	48
S42IL-128	Drought	11	56	k	8	5.86	6.01	27.89	90	21	0.586	49
S42IL-129	Drought	11	56	w	8	4.04	5.83	26.44	85	19.125	0.505	52
S42IL-130	Drought	11	56	n	8	4.95	6.96	23.57	85	21	0.495	50
S42IL-131	Drought	11	56	m	6	5.83	6.92	28.71	82	22.5556	0.647778	50
S42IL-132	Drought	11	56	t	8	4.19	6.67	26.19	78	20	0.52375	50
S42IL-133	Drought	11	56	p	8	5.19	7.09	32.02	88	20.25	0.64875	59
S42IL-134	Drought	11	56	y	8	5.64	5.37	28.22	82	20	0.564	53
S42IL-135	Drought	11	56	r	6	6.07	6.53	25.71	87	23.6	0.607	49
S42IL-136	Drought	11	56	o	8	5.87	7.1	24.97	85	23.5	0.587	50
S42IL-137	Drought	11	56	v	8	8.22	6.79	28.76	86	35.75	1.0275	51
S42IL-138	Drought	11	56	j	8	5.17	5.24	28.26	92	20.3333	0.574444	49
S42IL-139	Drought	11	56	j	6	1.47	4.79	11.39	75	18.4286	0.21	48
S42IL-140	Drought	11	56	q	8	6.33	8.46	25.2	89	25.1	0.633	49
S42IL-141	Drought	11	56	c	8	4.74	4.96	29.61	92	22.8571	0.677143	49
S42IL-142	Drought	11	56	l	6	4.37	6.68	22.28	84	21.7778	0.485556	49
S42IL-143	Drought	11	56	n	6	4.49	5.63	22.47	85	25	0.56125	53
S42IL-144	Drought	11	56	e	8	2.03	2.82	46.05	92	22	1.015	49
S42IL-146	Drought	11	56	s	8	8.3	7.34	34.17	84	24.3	0.83	49
S42IL-147	Drought	11	56	l	8	7.5	8.3	27.58	85	24.7273	0.681818	50
S42IL-148	Drought	11	56	i	8	6.17	7.21	29.4	90	26.25	0.77125	49
S42IL-149	Drought	11	56	u	8	6.06	6.08	24.85	80	24.4	0.606	50
S42IL-153	Drought	11	56	w	6	5.65	6.37	33.81	76	18.5556	0.627778	54
Scarlett	Drought	12	56	h	12	4.57	6.84	29.09	85	22.4286	0.652857	53
S42IL-101	Drought	12	56	m	10	5.32	7.45	31.09	90	19	0.591111	50
S42IL-102	Drought	12	56	d	10	5.49	5.84	32.26	80	18.8889	0.61	54
S42IL-103	Drought	12	56	y	12	6.63	6.89	30.57	80	21.7	0.663	56
S42IL-104	Drought	12	56	l	10	5.76	6.44	27.44	82	26.25	0.72	50
S42IL-105	Drought	12	56	k	12	6.59	6.72	28.41	85	23.2	0.659	47
S42IL-106	Drought	12	56	c	12	7.13	4.54	37.11	89	19.2	0.713	48
S42IL-107	Drought	12	56	z	12	2.54	3.52	22.08	82	12.7778	0.282222	26
S42IL-108	Drought	12	56	k	10	6.21	5.54	31.2	80	19.9	0.621	26
S42IL-109	Drought	12	56	q	12	4.79	5.28	34.97	85	17.125	0.59875	49
S42IL-110	Drought	12	56	t	10	6.62	6.16	32.12	75	20.6	0.662	43
S42IL-111	Drought	12	56	f	10	6.12	6.3	29.44	86	20.8	0.612	47
S42IL-112	Drought	12	56	a	12	5.34	4.68	31.4	80	18.8889	0.593333	53
S42IL-113	Drought	12	56	g	10	6.43	7.05	27.48	83	23.4	0.643	49
S42IL-114	Drought	12	56	f	12	7.08	7.77	29.37	80	24.1	0.708	49
S42IL-115	Drought	12	56	d	12	6.42	7.14	26.09	80	24.6	0.642	49
S42IL-116	Drought	12	56	u	10	5.8	6.84	27.23	80	21.3	0.58	49
S42IL-117	Drought	12	56	n	12	6.33	5.99	28.37	80	24.7778	0.703333	50
S42IL-118	Drought	12	56	j	10	5.63	6.58	30.3	86	18.6	0.563	48
S42IL-119	Drought	12	56	x	12	6.26	5.16	35.98	91	19.3333	0.695556	51
S42IL-120	Drought	12	56	a	10	6.32	5.83	28.59	80	24.5556	0.702222	49
S42IL-121	Drought	12	56	t	12	6.45	6.5	32.09	85	22.3333	0.716667	49
S42IL-122	Drought	12	56	m	12	4.66	5.85	28.23	82	18.3333	0.517778	52
S42IL-123	Drought	12	56	i	12	6.46	5.55	31.04	90	26	0.8075	48
S42IL-124	Drought	12	56	j	12	5.52	5.06	35.4	80	19.5	0.69	53
S42IL-125	Drought	12	56	c	10	6.66	7.1	26.43	79	21	0.555	47
S42IL-126	Drought	12	56	q	10	6.59	6.61	25.76	76	25.6	0.659	49
S42IL-127	Drought	12	56	o	12	6.14	6.45	33.72	85	22.75	0.7675	50
S42IL-128	Drought	12	56	w	12	6.09	6.99	25.49	78	21.7273	0.553636	53
S42IL-129	Drought	12	56	x	10	5.11	6.66	23.86	80	21.4	0.511	51
S42IL-130	Drought	12	56	s	12	5.06	6.23	38.64	85	21.8333	0.843333	52
S42IL-131	Drought	12	56	w	10	5.01	7.09	22.67	75	22.1	0.501	51
S42IL-132	Drought	12	56	c	10	3.02	6.68	20.03	78	18.875	0.3775	48
S42IL-133	Drought	12	56	v	10	6.26	8.2	26.66	82	23.5	0.626	55
S42IL-134	Drought	12	56	e	12	5.12	6.1	27.7	90	20.5556	0.568889	50
S42IL-135	Drought	12	56	z	10	4.84	7.14	27.18	84	19.7778	0.537778	50
S42IL-136	Drought	12	56	u	12	6.74	7.14	31.5	84	21.4	0.674	50
S42IL-137	Drought	12	56	p	10	6.06	9.2	29.43	92	18.7273	0.550909	47
S42IL-138	Drought	12	56	r	10	6.43	6.64	26.47	87	24.3	0.643	49
S42IL-139	Drought	12	56	y	10	7.24	6.64	28.05	80	25.8	0.724	50
S42IL-140	Drought	12	56	l	12	4.59	5.8	26.08	80	22	0.57375	50
S42IL-141	Drought	12	56	r	12	8.51	9.09	35.47	80	24	0.851	50
S42IL-142	Drought	12	56	e	10	5.59	5.94	28.23	85	19.8	0.559	52
S42IL-143	Drought	12	56	i	10	6.06	7.26	30.77	94	24.625	0.7575	50
S42IL-144	Drought	12	56	g	12	5.5	4.22	35.04	92	19.625	0.6875	52
S42IL-146	Drought	12	56	v	12	6.44	5.86	34.61	87	20.6667	0.715556	52
S42IL-147	Drought	12	56	h	10	7.55	7.87	28.95	79	26.1	0.755	50
S42IL-148	Drought	12	56	n	10	8.53	7.48	31.23	87	27.3	0.853	47
S42IL-149	Drought	12	56	o	10	4.21	4.86	39.75	91	21.2	0.842	52
S42IL-153	Drought	12	56	p	12	5.72	5.99	31.08	82	20.4444	0.635556	52
